# Supplementary material for: Tetra­kis(1H-imidazole-κN 3)(2-phenyl­propanedioato-κ2 O 1,O 3)nickel(II)
Source: Acta Crystallogr Sect E Struct Rep Online. 2010 Oct 23;66(Pt 11):m1430. doi: 10.1107/S1600536810041577 (PMC3009345; doi:10.1107/S1600536810041577)
Supplement: Supplementary file 2 [file e-66-m1430-Isup2.hkl]

# 
# h,k,l, Fc-squared, Fo-squared, sigma(Fo-squared) and status flag 
# 
data_I
_shelx_title '  P212121  2344 Friedel pairs' 
_shelx_refln_list_code          4 
_shelx_F_calc_maximum      241.84 
_exptl_crystal_F_000      1056.00 
_reflns_d_resolution_high  0.7610 
 
loop_ 
 _symmetry_equiv_pos_as_xyz 
 'x, y, z' 
 '-x+1/2, -y, z+1/2' 
 '-x, y+1/2, -z+1/2' 
 'x+1/2, -y+1/2, -z' 
 
_cell_length_a     8.5358 
_cell_length_b    13.3148 
_cell_length_c    20.6996 
_cell_angle_alpha  90.000 
_cell_angle_beta   90.000 
_cell_angle_gamma  90.000 
 
_shelx_F_squared_multiplier     1.000 
 
loop_ 
 _refln_index_h 
 _refln_index_k 
 _refln_index_l 
 _refln_F_squared_calc 
 _refln_F_squared_meas 
 _refln_F_squared_sigma 
 _refln_observed_status 
   2   0   0    17846.38    18112.99    579.81 o 
   4   0   0     6021.88     6489.88    211.42 o 
   6   0   0      468.77      484.92     54.25 o 
   8   0   0      678.08      704.47     46.19 o 
  10   0   0      545.79      426.79     68.58 o 
   1   1   0    24936.97    25876.90    639.89 o 
   2   1   0      272.06      315.60     11.06 o 
   3   1   0      105.45      102.26     12.17 o 
   4   1   0      537.63      553.03     18.01 o 
   5   1   0     4038.62     4116.04     96.77 o 
   6   1   0       37.80       41.86     12.63 o 
   7   1   0      242.41      252.98     20.14 o 
   8   1   0      752.47      765.14     33.99 o 
   9   1   0      131.62      148.46     36.90 o 
  10   1   0      196.31      257.46     44.20 o 
  11   1   0      262.99      308.10     51.47 o 
   0   2   0      364.52      438.23     23.02 o 
   1   2   0     1734.25     1834.59     46.88 o 
   2   2   0     2417.74     2475.70     63.59 o 
   3   2   0     7202.77     7027.52    176.21 o 
   4   2   0     1376.81     1357.33     34.37 o 
   5   2   0      184.70      219.75     13.59 o 
   6   2   0      178.47      207.12     15.37 o 
   7   2   0     1370.62     1262.35     45.07 o 
   8   2   0      122.28      112.54     20.66 o 
   9   2   0      267.95      285.06     31.23 o 
  10   2   0        3.14       79.33     39.65 o 
  11   2   0        1.55       33.00     46.05 o 
   1   3   0      214.99      186.35     11.13 o 
   2   3   0     9125.89     8956.61    223.82 o 
   3   3   0      813.90      888.08     26.53 o 
   4   3   0     2380.78     2163.37     57.99 o 
   5   3   0      154.87      171.29     17.68 o 
   6   3   0      691.16      670.18     25.42 o 
   7   3   0       32.95       38.27     15.39 o 
   8   3   0      504.05      490.30     27.96 o 
   9   3   0        7.62       16.98     26.42 o 
  10   3   0      122.12      134.51     47.25 o 
  11   3   0        4.85       60.70     47.93 o 
   0   4   0    58487.39    59279.01   2282.76 o 
   1   4   0     4716.56     4766.24    119.62 o 
   2   4   0        2.89        7.94      5.72 o 
   3   4   0     1254.76     1116.01     32.21 o 
   4   4   0     1579.03     1570.83     44.25 o 
   5   4   0       70.44       76.06     12.10 o 
   6   4   0        5.49       22.97     13.53 o 
   7   4   0      294.45      287.05     19.47 o 
   8   4   0      911.63      882.71     37.71 o 
   9   4   0      370.83      439.13     36.64 o 
  10   4   0      145.28      156.41     42.37 o 
   1   5   0     1226.04     1274.90     35.29 o 
   2   5   0     1951.65     1983.84     48.11 o 
   3   5   0     1642.76     1749.12     48.25 o 
   4   5   0        9.05       -1.99      9.69 o 
   5   5   0     2631.45     2533.92     69.05 o 
   6   5   0        0.53       -6.25     13.47 o 
   7   5   0     1102.22      994.18     45.99 o 
   8   5   0        7.80       18.15     22.52 o 
   9   5   0      146.90      207.69     31.56 o 
  10   5   0       35.94       65.90     41.93 o 
   0   6   0    39120.70    38171.85   1473.53 o 
   1   6   0      422.07      443.61     16.43 o 
   2   6   0     2208.19     2258.68     54.46 o 
   3   6   0     2796.82     2758.33     72.98 o 
   4   6   0     5299.62     5253.48    135.20 o 
   5   6   0      812.81      809.20     28.81 o 
   6   6   0     1174.97     1185.37     38.88 o 
   7   6   0      420.94      459.61     24.05 o 
   8   6   0        0.69        5.72     21.14 o 
   9   6   0       26.92       58.40     34.40 o 
  10   6   0      241.66      249.47     69.24 o 
   1   7   0      685.53      739.75     24.02 o 
   2   7   0     7324.63     7526.26    189.14 o 
   3   7   0      411.00      388.23     15.12 o 
   4   7   0     7163.41     7053.91    179.75 o 
   5   7   0     1132.56     1134.49     43.57 o 
   6   7   0       89.44       77.30     19.24 o 
   7   7   0       15.83        2.31     20.51 o 
   8   7   0      380.59      399.16     39.30 o 
   9   7   0      140.05       69.01     60.77 o 
  10   7   0      237.43      282.78     78.65 o 
   0   8   0       43.77       64.00     18.49 o 
   1   8   0     2560.15     2608.72     68.85 o 
   2   8   0      291.60      286.33     24.01 o 
   3   8   0     3113.17     2992.37     79.67 o 
   4   8   0      139.43      141.16     18.10 o 
   5   8   0     1126.54     1040.31     40.52 o 
   6   8   0       65.71       84.64     19.84 o 
   7   8   0      115.97      123.74     24.36 o 
   8   8   0       60.60       74.91     30.80 o 
   9   8   0      715.86      722.01     56.39 o 
   1   9   0      413.50      440.71     27.15 o 
   2   9   0     1478.62     1432.97     53.50 o 
   3   9   0        4.56        2.53     19.02 o 
   4   9   0      342.87      340.99     55.74 o 
   5   9   0       10.47        8.25     17.90 o 
   6   9   0       26.01      -13.85     21.33 o 
   7   9   0        2.36       -2.85     31.47 o 
   8   9   0      205.83      229.64     34.61 o 
   9   9   0      148.48      230.66     39.91 o 
   0  10   0     9474.28     9245.99    366.01 o 
   1  10   0     1218.10     1145.15     41.88 o 
   2  10   0      865.69      842.45     34.04 o 
   3  10   0       99.51       73.17     23.16 o 
   4  10   0      704.06      671.30     37.63 o 
   5  10   0      252.44      247.19     32.38 o 
   6  10   0       98.03      130.43     28.97 o 
   7  10   0       49.28        2.55     28.74 o 
   8  10   0        2.24       48.10     31.77 o 
   9  10   0      117.22      135.09     41.90 o 
   1  11   0       56.96       66.28     36.10 o 
   2  11   0       21.95       15.16     19.00 o 
   3  11   0        7.81      -10.00     22.68 o 
   4  11   0      322.90      333.95     31.15 o 
   5  11   0     1412.15     1401.89    101.29 o 
   6  11   0       96.30       87.97     29.80 o 
   7  11   0       96.67       81.92     37.35 o 
   8  11   0        3.43      -19.06     44.73 o 
   0  12   0     2129.49     2232.16    133.94 o 
   1  12   0      295.63      313.37     27.42 o 
   2  12   0      589.98      647.76     37.56 o 
   3  12   0     1298.08     1283.89     56.84 o 
   4  12   0      251.16      256.20     40.10 o 
   5  12   0      227.39      170.38     61.95 o 
   6  12   0      368.88      363.89     37.87 o 
   7  12   0      100.17      149.14     60.21 o 
   8  12   0        5.50       23.14     46.37 o 
   1  13   0       26.16       39.06     22.39 o 
   2  13   0     1436.58     1410.02     60.70 o 
   3  13   0       68.38      112.49     28.58 o 
   4  13   0      405.26      411.91     36.82 o 
   5  13   0       14.03        8.15     30.16 o 
   6  13   0       46.15       61.31     34.24 o 
   7  13   0        0.08      -26.18     45.00 o 
   0  14   0      575.68      522.19     46.97 o 
   1  14   0      589.51      604.51     34.61 o 
   2  14   0      117.12       77.98     33.80 o 
   3  14   0      115.87      143.06     31.13 o 
   4  14   0        1.55        3.46     29.49 o 
   5  14   0        0.46       -6.04     34.10 o 
   6  14   0      108.74      167.11     49.92 o 
   1  15   0      187.09      190.57     32.29 o 
   2  15   0       78.35       64.29     48.66 o 
   3  15   0       60.08       49.02     33.14 o 
   4  15   0       51.36       62.33     38.02 o 
   5  15   0      349.10      463.42     47.28 o 
   0  16   0      818.07      710.01     58.58 o 
   1  16   0        0.28        5.24     32.75 o 
   2  16   0      320.70      316.69     39.61 o 
   3  16   0        1.15        1.71     35.28 o 
   4  16   0      149.72      130.75     48.56 o 
   1  17   0       17.34       66.30     37.46 o 
   2  17   0       45.15      100.34     38.45 o 
   1   0   1     6823.71     6671.66    215.99 o 
   2   0   1     1256.50     1412.33     33.83 o 
   3   0   1     6218.03     6133.14    140.33 o 
   4   0   1      138.03      158.06      9.91 o 
   5   0   1       11.40       12.59      8.21 o 
   6   0   1      224.65      235.90     17.08 o 
   7   0   1     1475.41     1396.02     48.88 o 
   8   0   1      816.41      760.77     34.02 o 
   9   0   1     1481.31     1286.56     58.67 o 
  10   0   1      218.41      227.30     44.10 o 
  11   0   1       92.69      152.45     49.17 o 
 -11   1   1       49.00      117.88     46.53 o 
 -10   1   1      476.64      500.89     51.31 o 
  -9   1   1      433.59      416.02     33.72 o 
  -8   1   1     1313.38     1327.70     49.05 o 
  -7   1   1      412.57      405.22     25.60 o 
  -6   1   1      261.88      234.66     15.66 o 
  -5   1   1     1897.53     1941.78     49.99 o 
  -4   1   1     3164.38     3168.59     75.56 o 
  -3   1   1     1679.19     1701.58     43.43 o 
  -2   1   1    19308.51    19642.54    496.25 o 
  -1   1   1     8556.96     8676.47    214.08 o 
   0   1   1       76.22       93.13      5.08 o 
   1   1   1     8368.88     8585.21    214.00 o 
   2   1   1    20375.45    20412.62    496.20 o 
   3   1   1     1950.67     1941.89     43.65 o 
   4   1   1     3287.62     3241.35     75.52 o 
   5   1   1     2034.19     2133.04     50.38 o 
   6   1   1      251.41      251.07     15.22 o 
   7   1   1      434.92      437.15     28.38 o 
   8   1   1     1352.78     1362.91     49.49 o 
   9   1   1      435.54      367.11     33.58 o 
  10   1   1      505.66      473.82     51.07 o 
  11   1   1       47.03       65.86     48.74 o 
 -11   2   1       96.38      153.05     51.60 o 
 -10   2   1      170.48      195.20     43.48 o 
  -9   2   1      161.73      209.10     36.04 o 
  -8   2   1      451.73      425.79     26.54 o 
  -7   2   1      107.04      143.40     17.34 o 
  -6   2   1     1305.72     1320.67     39.43 o 
  -5   2   1      418.16      422.88     20.79 o 
  -4   2   1     6074.01     6175.59    159.60 o 
  -3   2   1     3629.85     3718.18     95.51 o 
  -2   2   1     2560.56     2663.47     65.32 o 
  -1   2   1     2673.09     2663.44     62.88 o 
   0   2   1    34432.64    35614.17    968.75 o 
   1   2   1     2308.99     2321.57     62.72 o 
   2   2   1     2280.46     2440.97     65.13 o 
   3   2   1     3820.08     3779.39     95.36 o 
   4   2   1     6208.27     6395.03    145.37 o 
   5   2   1      435.44      423.76     27.53 o 
   6   2   1     1173.50     1221.69     41.07 o 
   7   2   1      107.52      114.59     18.63 o 
   8   2   1      431.39      419.73     67.63 o 
   9   2   1      138.34      104.09     27.31 o 
  10   2   1      151.24      146.25     42.22 o 
  11   2   1       99.63      164.52     73.67 o 
 -11   3   1      184.07      192.60     51.46 o 
 -10   3   1       76.17       99.39     42.74 o 
  -9   3   1      262.87      328.67     42.01 o 
  -8   3   1       68.74       68.41     20.04 o 
  -7   3   1      197.45      163.71     24.60 o 
  -6   3   1      313.90      332.63     18.28 o 
  -5   3   1      956.76      860.06     29.13 o 
  -4   3   1      153.24      145.50     10.73 o 
  -3   3   1     1415.95     1448.60     39.18 o 
  -2   3   1     3999.76     4135.46    103.57 o 
  -1   3   1     5015.42     5148.85    126.29 o 
   0   3   1    26963.34    26040.11    824.84 o 
   1   3   1     4731.78     4993.34    115.86 o 
   2   3   1     3825.75     4056.05    103.53 o 
   3   3   1     1357.18     1414.68     39.10 o 
   4   3   1      169.33      158.62     12.55 o 
   5   3   1      996.97      968.21     29.84 o 
   6   3   1      331.86      308.55     17.71 o 
   7   3   1      184.98      182.27     15.47 o 
   8   3   1       89.50      146.67     35.62 o 
   9   3   1      245.12      284.59     32.45 o 
  10   3   1       68.40      129.07     41.65 o 
  11   3   1      171.52      230.30     52.49 o 
 -10   4   1      169.79      162.62     47.34 o 
  -9   4   1      280.27      257.17     40.05 o 
  -8   4   1      122.44      109.68     20.79 o 
  -7   4   1      486.83      471.35     23.86 o 
  -6   4   1      332.97      374.55     20.50 o 
  -5   4   1      215.34      209.44     14.71 o 
  -4   4   1     2263.97     2147.46     57.49 o 
  -3   4   1     1914.03     1698.72     44.64 o 
  -2   4   1      280.89      283.14     11.92 o 
  -1   4   1      119.67      145.13     11.51 o 
   0   4   1    25294.31    25820.52    635.75 o 
   1   4   1      191.82      172.50     16.68 o 
   2   4   1      297.19      304.98     10.71 o 
   3   4   1     1671.75     1557.33     44.38 o 
   4   4   1     2175.32     2097.40     57.16 o 
   5   4   1      211.87      206.16     14.57 o 
   6   4   1      456.22      467.19     20.94 o 
   7   4   1      542.40      552.15     24.55 o 
   8   4   1      135.11      171.69     26.73 o 
   9   4   1      288.64      294.20     32.28 o 
  10   4   1      171.79      184.72     44.56 o 
 -10   5   1      404.27      392.05     51.98 o 
  -9   5   1      413.63      398.11     36.11 o 
  -8   5   1     1454.90     1332.61     49.87 o 
  -7   5   1       72.76       76.28     17.59 o 
  -6   5   1        7.59       -4.00     13.75 o 
  -5   5   1      165.59      156.73     14.77 o 
  -4   5   1     2231.47     2175.75     58.34 o 
  -3   5   1      955.24      955.10     27.41 o 
  -2   5   1     2558.72     2347.22     57.24 o 
  -1   5   1     2102.82     2143.89     55.83 o 
   0   5   1     1019.51      978.71     28.39 o 
   1   5   1     2033.42     2124.03     56.13 o 
   2   5   1     2646.18     2465.68     57.54 o 
   3   5   1      770.15      808.14     23.82 o 
   4   5   1     2173.65     2095.23     58.14 o 
   5   5   1      166.42      195.04     15.35 o 
   6   5   1        3.77       -8.29     13.76 o 
   7   5   1       47.05       38.59     15.99 o 
   8   5   1     1364.90     1272.71     57.51 o 
   9   5   1      404.17      430.87     53.09 o 
  10   5   1      401.16      270.77     48.87 o 
 -10   6   1      141.03      131.92     69.53 o 
  -9   6   1      518.48      542.91     49.38 o 
  -8   6   1      393.76      384.07     25.31 o 
  -7   6   1      203.95      203.75     19.29 o 
  -6   6   1      202.59      185.80     17.47 o 
  -5   6   1      431.51      392.71     19.86 o 
  -4   6   1     3256.59     3312.84     86.84 o 
  -3   6   1     7635.45     7550.89    190.95 o 
  -2   6   1      535.69      525.05     20.23 o 
  -1   6   1     6845.74     6832.63    171.97 o 
   0   6   1     9321.68     9557.33    238.04 o 
   1   6   1     6663.24     6844.25    172.06 o 
   2   6   1      554.18      546.62     18.82 o 
   3   6   1     7661.43     7567.97    174.02 o 
   4   6   1     3173.99     3249.42     86.74 o 
   5   6   1      407.33      432.35     20.32 o 
   6   6   1      160.75      151.81     17.08 o 
   7   6   1      157.95      192.26     19.85 o 
   8   6   1      347.12      386.06     39.04 o 
   9   6   1      492.45      440.69     45.63 o 
  10   6   1      157.91      166.58     48.52 o 
 -10   7   1      145.12      188.22     68.94 o 
  -9   7   1      101.82      122.78     38.60 o 
  -8   7   1      206.45      192.58     30.17 o 
  -7   7   1      114.43       69.99     20.83 o 
  -6   7   1      286.04      307.82     23.54 o 
  -5   7   1     1693.11     1718.48     50.19 o 
  -4   7   1     2210.87     2102.49     59.26 o 
  -3   7   1      989.39     1053.54     32.44 o 
  -2   7   1     2090.88     1945.93     52.59 o 
  -1   7   1      864.80      928.72     30.54 o 
   0   7   1     2962.47     2922.89     76.93 o 
   1   7   1      737.65      758.33     26.52 o 
   2   7   1     2065.10     1920.79     52.74 o 
   3   7   1     1000.34     1027.76     29.12 o 
   4   7   1     2187.47     2139.15     59.17 o 
   5   7   1     1693.71     1659.62     49.84 o 
   6   7   1      275.50      289.60     22.92 o 
   7   7   1      128.86      117.12     24.34 o 
   8   7   1      187.37      168.05     31.02 o 
   9   7   1      119.71      163.54     72.42 o 
  10   7   1      151.60      229.65     48.22 o 
  -9   8   1       57.27      111.58     40.95 o 
  -8   8   1      229.57      199.13     31.93 o 
  -7   8   1      191.49      196.34     25.55 o 
  -6   8   1     1196.08     1082.97     43.78 o 
  -5   8   1      514.11      453.76     25.94 o 
  -4   8   1     1855.83     1918.29     79.59 o 
  -3   8   1      182.41      180.09     17.17 o 
  -2   8   1      194.76      208.31     14.03 o 
  -1   8   1      874.85      940.60     32.32 o 
   0   8   1     5906.29     5651.28    159.41 o 
   1   8   1      738.16      795.21     27.59 o 
   2   8   1      204.00      211.65     23.00 o 
   3   8   1      173.38      217.84     15.37 o 
   4   8   1     1841.80     1905.28     61.35 o 
   5   8   1      458.27      446.07     25.82 o 
   6   8   1     1196.54     1130.75     43.54 o 
   7   8   1      239.93      322.12     32.68 o 
   8   8   1      233.77      217.17     39.49 o 
   9   8   1       62.85       86.22     41.16 o 
  -9   9   1      126.15      118.05     36.74 o 
  -8   9   1      302.09      338.96     35.46 o 
  -7   9   1       27.11        4.53     22.54 o 
  -6   9   1       14.69       25.74     20.71 o 
  -5   9   1      397.64      357.57     24.71 o 
  -4   9   1      353.59      379.37     23.84 o 
  -3   9   1      809.98      804.90     38.63 o 
  -2   9   1      109.57       78.39     16.57 o 
  -1   9   1     2736.25     2715.22     81.71 o 
   0   9   1     2037.92     1974.61     62.86 o 
   1   9   1     2717.90     2700.46     81.38 o 
   2   9   1      116.91      163.04     17.76 o 
   3   9   1      729.25      785.86     32.49 o 
   4   9   1      292.06      266.31     22.53 o 
   5   9   1      306.43      290.19     40.43 o 
   6   9   1       30.22       21.05     20.36 o 
   7   9   1        7.84       25.56     26.28 o 
   8   9   1      291.13      285.26     35.28 o 
   9   9   1      120.29      161.79     65.09 o 
  -9  10   1      356.35      401.73     46.56 o 
  -8  10   1      196.93      215.58     35.13 o 
  -7  10   1       28.58       48.91     25.29 o 
  -6  10   1       87.66      104.90     27.63 o 
  -5  10   1       55.86       53.27     38.94 o 
  -4  10   1      467.33      486.79     60.40 o 
  -3  10   1      238.18      266.17     26.53 o 
  -2  10   1      739.78      772.27     32.29 o 
  -1  10   1      468.60      506.96     31.77 o 
   0  10   1      994.49     1103.46     44.98 o 
   1  10   1      517.62      525.09     26.79 o 
   2  10   1      813.47      764.91     32.43 o 
   3  10   1      273.68      265.19     26.72 o 
   4  10   1      452.08      462.29     31.69 o 
   5  10   1       34.32       55.52     56.75 o 
   6  10   1       86.38      103.20     29.21 o 
   7  10   1       31.23       77.80     30.12 o 
   8  10   1      173.04      190.55     37.21 o 
   9  10   1      376.22      487.61     90.18 o 
  -8  11   1      343.61      394.11     52.45 o 
  -7  11   1      178.01      111.72     32.99 o 
  -6  11   1        6.86      -16.98     28.60 o 
  -5  11   1      237.71      291.95     54.18 o 
  -4  11   1     1105.47     1003.62     50.08 o 
  -3  11   1      469.52      453.21     32.30 o 
  -2  11   1      231.03      228.54     21.66 o 
  -1  11   1       29.53       12.59     35.95 o 
   0  11   1       99.63      111.19     20.32 o 
   1  11   1       45.34        8.55     18.59 o 
   2  11   1      225.12      211.90     27.63 o 
   3  11   1      494.76      441.22     31.98 o 
   4  11   1     1140.18     1110.87     49.50 o 
   5  11   1      237.59      231.94     30.13 o 
   6  11   1       12.80      -11.54     28.66 o 
   7  11   1      170.62      166.24     41.93 o 
   8  11   1      352.57      375.19     96.11 o 
  -8  12   1       25.20       41.81     44.02 o 
  -7  12   1       12.72       23.29     39.63 o 
  -6  12   1      433.83      403.10     45.84 o 
  -5  12   1       60.17       75.18     29.56 o 
  -4  12   1      750.12      797.16     43.65 o 
  -3  12   1      557.48      547.00     37.92 o 
  -2  12   1      437.35      432.93     27.39 o 
  -1  12   1     1053.24     1017.68     68.10 o 
   0  12   1     1412.32     1456.83     53.06 o 
   1  12   1     1003.67     1013.91     62.48 o 
   2  12   1      395.46      397.35     36.77 o 
   3  12   1      583.77      638.57     37.85 o 
   4  12   1      727.55      699.25     62.73 o 
   5  12   1       41.99       77.45     28.01 o 
   6  12   1      417.65      390.75     60.18 o 
   7  12   1        8.58       65.91     45.08 o 
   8  12   1       26.75       82.45     45.62 o 
  -7  13   1       71.01       65.95     47.55 o 
  -6  13   1       17.01       44.68     34.92 o 
  -5  13   1      269.75      279.23     35.75 o 
  -4  13   1       92.42      129.77     31.56 o 
  -3  13   1       21.01       16.08     26.79 o 
  -2  13   1      523.37      441.85     35.03 o 
  -1  13   1     1996.61     1985.41     68.10 o 
   0  13   1     2607.90     2545.34     82.75 o 
   1  13   1     1990.20     2045.03     69.23 o 
   2  13   1      521.54      437.02     41.69 o 
   3  13   1       16.70       -5.41     26.10 o 
   4  13   1       70.55       55.20     29.04 o 
   5  13   1      263.99      214.09     34.55 o 
   6  13   1       13.19       -6.84     38.26 o 
   7  13   1       71.92      175.90     51.15 o 
  -6  14   1      459.61      410.28     44.05 o 
  -5  14   1       23.48       12.37     33.28 o 
  -4  14   1      107.58      119.66     32.19 o 
  -3  14   1       46.00       29.67     28.85 o 
  -2  14   1      293.42      346.54     33.77 o 
  -1  14   1      102.64      108.66     25.43 o 
   0  14   1     1176.03     1141.76     47.91 o 
   1  14   1      100.61       89.35     23.74 o 
   2  14   1      323.06      322.14     34.13 o 
   3  14   1       39.75        4.71     29.48 o 
   4  14   1      105.44      139.77     33.47 o 
   5  14   1       15.59       58.68     32.66 o 
   6  14   1      460.46      425.57     53.44 o 
  -5  15   1       74.68       60.93     37.59 o 
  -4  15   1      169.87      210.77     40.52 o 
  -3  15   1       85.95       29.68     33.22 o 
  -2  15   1       87.89      112.33     32.44 o 
  -1  15   1       49.78       52.50     30.41 o 
   0  15   1      115.77       99.03     26.25 o 
   1  15   1       50.76       58.42     30.27 o 
   2  15   1       78.68       46.10     31.27 o 
   3  15   1       85.77       71.57     32.63 o 
   4  15   1      161.27      142.21     37.72 o 
   5  15   1       67.90       25.17     36.98 o 
  -4  16   1       99.60      135.38     42.06 o 
  -3  16   1      232.58      246.88     38.55 o 
  -2  16   1       34.25       51.13     35.01 o 
  -1  16   1      216.82      237.48     37.95 o 
   0  16   1        1.24       19.67     27.90 o 
   1  16   1      216.14      205.72     37.27 o 
   2  16   1       27.85      -30.27     34.18 o 
   3  16   1      222.67      227.54     44.42 o 
   4  16   1       93.67       78.13     39.14 o 
  -2  17   1       62.73       54.63     39.56 o 
  -1  17   1       30.58        8.56     38.15 o 
   0  17   1       69.63       88.67     64.89 o 
   1  17   1       33.73       41.02     37.04 o 
   2  17   1       56.46       77.07     37.44 o 
   1   0   2     7775.71     7899.01    256.10 o 
   2   0   2       12.47        1.73      4.43 o 
   3   0   2     2585.50     2591.01     60.98 o 
   4   0   2     6251.30     6440.12    148.23 o 
   5   0   2      112.32      109.03     11.27 o 
   6   0   2        3.95       16.82     12.49 o 
   7   0   2      141.91      123.45     21.82 o 
   8   0   2      533.53      498.86     36.69 o 
   9   0   2      164.45      220.65     31.70 o 
  10   0   2       48.62       67.81     39.09 o 
  11   0   2      427.78      540.15     60.23 o 
 -11   1   2       50.25       81.35     49.25 o 
 -10   1   2      251.43      227.61     81.69 o 
  -9   1   2      332.81      316.11     32.20 o 
  -8   1   2      315.67      354.74     29.81 o 
  -7   1   2      238.87      239.06     28.36 o 
  -6   1   2     1470.79     1407.74     41.52 o 
  -5   1   2     2095.35     2058.49     55.62 o 
  -4   1   2      726.69      734.44     23.39 o 
  -3   1   2     5928.32     5973.92    146.11 o 
  -2   1   2     9877.50     9842.80    246.56 o 
  -1   1   2     8714.03     8936.13    241.71 o 
   0   1   2    20118.25    20107.25    634.49 o 
   1   1   2     8255.70     8498.32    243.77 o 
   2   1   2     9925.80     9962.63    246.30 o 
   3   1   2     5429.38     5639.85    145.68 o 
   4   1   2      766.39      767.19     19.47 o 
   5   1   2     2071.14     2115.36     51.62 o 
   6   1   2     1451.03     1377.45     41.49 o 
   7   1   2      226.00      221.77     19.87 o 
   8   1   2      297.72      304.77     31.30 o 
   9   1   2      344.12      355.18     32.56 o 
  10   1   2      228.48      252.13     45.29 o 
  11   1   2       36.27       66.72     47.31 o 
 -11   2   2       30.34       30.56     47.28 o 
 -10   2   2       41.20       76.03     39.06 o 
  -9   2   2       72.75       66.63     39.75 o 
  -8   2   2      687.59      659.69     37.28 o 
  -7   2   2      182.27      197.34     19.37 o 
  -6   2   2      211.63      241.90     26.49 o 
  -5   2   2     3646.89     3672.42     93.89 o 
  -4   2   2    10297.29    10409.14    258.86 o 
  -3   2   2     3847.83     3862.18     96.60 o 
  -2   2   2     3796.03     3776.65     87.44 o 
  -1   2   2      598.49      645.42     21.53 o 
   0   2   2      370.03      412.01     11.83 o 
   1   2   2      575.30      623.98     17.95 o 
   2   2   2     3089.38     3152.92     86.90 o 
   3   2   2     3785.14     3707.71     96.23 o 
   4   2   2    10239.77    10249.94    235.75 o 
   5   2   2     3447.19     3520.32     84.80 o 
   6   2   2      259.14      277.81     14.87 o 
   7   2   2      204.37      211.29     27.18 o 
   8   2   2      676.73      691.35     38.70 o 
   9   2   2       91.87       83.71     34.42 o 
  10   2   2       44.99      151.58     41.50 o 
  11   2   2       30.87       36.74     46.19 o 
 -11   3   2        6.44       85.71     46.86 o 
 -10   3   2      109.43      101.81     42.72 o 
  -9   3   2      304.58      358.77     33.12 o 
  -8   3   2      180.09      146.98     20.89 o 
  -7   3   2       27.32       38.11     18.09 o 
  -6   3   2       16.02        4.52     13.29 o 
  -5   3   2      132.67      117.01     12.38 o 
  -4   3   2      380.29      368.08     15.09 o 
  -3   3   2      332.02      360.62     22.01 o 
  -2   3   2     5438.77     5431.43    138.15 o 
  -1   3   2     1835.16     1714.80     42.72 o 
   0   3   2      464.77      510.69     18.07 o 
   1   3   2     1612.16     1549.60     42.57 o 
   2   3   2     5452.31     5541.17    125.90 o 
   3   3   2      293.74      256.33     12.25 o 
   4   3   2      285.02      274.49     14.09 o 
   5   3   2      148.49      125.07     12.22 o 
   6   3   2        8.56      -12.17     12.17 o 
   7   3   2       19.07       30.14     14.43 o 
   8   3   2      147.52      180.40     26.01 o 
   9   3   2      301.39      322.63     33.62 o 
  10   3   2      106.41      114.90     30.98 o 
  11   3   2        3.79       29.48     46.06 o 
 -10   4   2      128.05      149.46     45.37 o 
  -9   4   2      266.28      306.65     42.19 o 
  -8   4   2     1052.66     1053.47     49.48 o 
  -7   4   2        9.92       -3.27     14.94 o 
  -6   4   2       37.55       46.34     13.97 o 
  -5   4   2      532.22      461.86     20.86 o 
  -4   4   2     1125.17     1150.48     35.13 o 
  -3   4   2      814.34      763.18     24.47 o 
  -2   4   2       84.59      106.36      8.67 o 
  -1   4   2     1555.78     1573.54     38.84 o 
   0   4   2     9383.10     9127.42    226.98 o 
   1   4   2     1237.97     1318.13     39.06 o 
   2   4   2      167.50      181.21      8.53 o 
   3   4   2      836.73      813.23     24.69 o 
   4   4   2     1226.11     1216.83     35.08 o 
   5   4   2      599.19      567.24     22.16 o 
   6   4   2       14.93       15.67     13.33 o 
   7   4   2       37.38       24.28     17.94 o 
   8   4   2      977.74     1011.05     72.14 o 
   9   4   2      263.68      260.68     43.62 o 
  10   4   2      108.99      143.01     38.90 o 
 -10   5   2       94.23      100.65     42.17 o 
  -9   5   2       31.66       97.18     62.89 o 
  -8   5   2      413.49      420.30     34.91 o 
  -7   5   2      209.47      235.91     19.69 o 
  -6   5   2     2198.47     2041.22     58.89 o 
  -5   5   2     1301.03     1323.27     40.43 o 
  -4   5   2     1297.87     1190.86     36.90 o 
  -3   5   2      431.36      415.31     17.02 o 
  -2   5   2     2453.20     2290.76     61.16 o 
  -1   5   2     4247.95     4192.12    105.18 o 
   0   5   2    18996.79    19187.72    474.42 o 
   1   5   2     4023.12     4108.63    105.29 o 
   2   5   2     2422.02     2361.72     55.87 o 
   3   5   2      483.28      498.10     16.69 o 
   4   5   2     1358.33     1303.63     37.32 o 
   5   5   2     1286.79     1268.42     39.92 o 
   6   5   2     2187.41     2078.65     58.60 o 
   7   5   2      205.52      175.06     25.75 o 
   8   5   2      430.23      495.75     49.59 o 
   9   5   2       25.24       22.70     27.93 o 
  10   5   2      104.75      124.90     36.35 o 
 -10   6   2       43.59      136.80     63.87 o 
  -9   6   2      204.51      206.63     58.57 o 
  -8   6   2      269.97      241.84     24.29 o 
  -7   6   2      297.54      302.70     22.70 o 
  -6   6   2      124.11      138.75     16.87 o 
  -5   6   2     2319.63     2267.81     61.17 o 
  -4   6   2     2213.74     2131.07     58.79 o 
  -3   6   2      122.43      136.86     19.51 o 
  -2   6   2     1189.81     1122.25     30.07 o 
  -1   6   2     3445.86     3588.37     82.57 o 
   0   6   2    11666.92    12173.81    301.64 o 
   1   6   2     3302.81     3396.67     90.50 o 
   2   6   2     1210.16     1181.43     42.58 o 
   3   6   2       99.36      102.70     14.08 o 
   4   6   2     2177.34     2120.71     58.95 o 
   5   6   2     2163.45     2061.76     60.51 o 
   6   6   2      116.77      135.18     20.05 o 
   7   6   2      391.96      417.12     26.07 o 
   8   6   2      268.01      265.68     25.72 o 
   9   6   2      217.50      241.24     33.51 o 
  10   6   2       35.55       43.56     48.29 o 
 -10   7   2      154.64      244.71     73.64 o 
  -9   7   2      293.17      368.87     44.24 o 
  -8   7   2      232.60      165.78     27.27 o 
  -7   7   2      102.87       91.47     22.30 o 
  -6   7   2      677.26      636.64     32.03 o 
  -5   7   2      524.14      620.33     24.69 o 
  -4   7   2      562.16      595.65     35.21 o 
  -3   7   2     2336.13     2341.01     61.51 o 
  -2   7   2     1589.73     1543.55     39.06 o 
  -1   7   2     1822.22     1908.40     47.53 o 
   0   7   2     3902.58     4006.59    101.83 o 
   1   7   2     1952.65     1944.99     52.48 o 
   2   7   2     1525.73     1549.91     43.94 o 
   3   7   2     2207.94     2185.84     55.73 o 
   4   7   2      536.66      575.77     22.66 o 
   5   7   2      527.66      536.10     24.77 o 
   6   7   2      695.27      698.13     38.73 o 
   7   7   2       85.47       78.40     27.42 o 
   8   7   2      226.47      221.90     31.30 o 
   9   7   2      280.11      341.26     45.72 o 
  10   7   2      146.32      112.34     46.17 o 
  -9   8   2      241.69      313.69     53.33 o 
  -8   8   2      646.88      658.23     50.47 o 
  -7   8   2       65.42       30.22     23.38 o 
  -6   8   2       41.28       72.99     20.85 o 
  -5   8   2      234.12      222.78     21.47 o 
  -4   8   2     1705.97     1654.92     56.35 o 
  -3   8   2      736.10      671.73     27.72 o 
  -2   8   2      215.40      188.21     13.76 o 
  -1   8   2      352.66      377.54     24.79 o 
   0   8   2       12.57        9.32     12.58 o 
   1   8   2      422.00      415.36     19.53 o 
   2   8   2      246.72      235.76     15.44 o 
   3   8   2      645.20      629.83     24.38 o 
   4   8   2     1730.03     1735.50     56.66 o 
   5   8   2      218.08      199.47     20.69 o 
   6   8   2       52.27       66.76     26.96 o 
   7   8   2       41.83       43.72     24.97 o 
   8   8   2      610.14      689.35     43.26 o 
   9   8   2      238.20      168.45     44.18 o 
  -9   9   2      138.10      187.52     39.59 o 
  -8   9   2      128.32       86.85     28.46 o 
  -7   9   2      141.21      135.81     25.16 o 
  -6   9   2      147.68      137.85     31.97 o 
  -5   9   2      154.73      188.80     21.77 o 
  -4   9   2      332.79      329.72     31.07 o 
  -3   9   2      472.10      451.90     46.13 o 
  -2   9   2      968.11      906.40     40.51 o 
  -1   9   2     1063.90     1052.62     52.45 o 
   0   9   2     4691.13     4496.44    129.61 o 
   1   9   2     1025.90      995.31     37.02 o 
   2   9   2     1028.82     1037.68     36.87 o 
   3   9   2      427.50      413.50     23.97 o 
   4   9   2      242.12      220.70     21.72 o 
   5   9   2      206.89      197.45     22.24 o 
   6   9   2      112.97      102.67     22.65 o 
   7   9   2      157.84      167.68     29.48 o 
   8   9   2      105.55       98.42     32.14 o 
   9   9   2      155.95      227.54     47.05 o 
  -9  10   2       64.32       84.53     38.51 o 
  -8  10   2       60.46       42.77     43.53 o 
  -7  10   2        3.93        2.71     25.78 o 
  -6  10   2      109.29       93.54     28.26 o 
  -5  10   2      145.43      134.41     25.94 o 
  -4  10   2      375.44      430.47     31.97 o 
  -3  10   2       87.24       69.39     21.73 o 
  -2  10   2       40.11       68.53     18.99 o 
  -1  10   2     1046.92     1078.31     39.19 o 
   0  10   2     2044.09     2202.80     69.31 o 
   1  10   2      941.76      993.02     60.56 o 
   2  10   2       52.10       59.78     28.23 o 
   3  10   2      100.82       68.06     30.85 o 
   4  10   2      372.01      401.33     59.04 o 
   5  10   2       81.55      100.10     26.31 o 
   6  10   2      116.80      189.15     28.19 o 
   7  10   2       13.65       30.19     27.56 o 
   8  10   2       50.88      140.03     36.31 o 
   9  10   2       67.99       48.26     39.16 o 
  -8  11   2       97.87       28.63     44.61 o 
  -7  11   2      200.70      126.26     35.85 o 
  -6  11   2      807.28      771.39     58.98 o 
  -5  11   2      648.33      635.70     59.08 o 
  -4  11   2      462.83      396.08     32.70 o 
  -3  11   2      430.14      403.51     31.87 o 
  -2  11   2      277.46      255.88     25.22 o 
  -1  11   2      320.70      317.33     23.84 o 
   0  11   2     1773.10     1675.59     57.48 o 
   1  11   2      282.18      319.57     35.05 o 
   2  11   2      281.91      278.68     22.50 o 
   3  11   2      395.53      382.80     30.04 o 
   4  11   2      426.95      438.49     37.21 o 
   5  11   2      618.72      712.95     41.60 o 
   6  11   2      741.96      899.01    201.72 o 
   7  11   2      199.69      221.43     42.51 o 
   8  11   2       97.02       50.29     44.65 o 
  -8  12   2      107.52      112.52     48.01 o 
  -7  12   2       45.65       84.61     34.98 o 
  -6  12   2      289.82      246.65     36.92 o 
  -5  12   2      760.22      756.75     45.19 o 
  -4  12   2     1082.74     1040.22     51.17 o 
  -3  12   2      354.56      428.66     36.62 o 
  -2  12   2      655.71      738.02     34.99 o 
  -1  12   2      265.54      268.22     24.05 o 
   0  12   2      172.14      172.45     21.79 o 
   1  12   2      239.26      309.03     24.51 o 
   2  12   2      681.92      694.07     44.79 o 
   3  12   2      346.54      349.48     33.77 o 
   4  12   2     1042.91     1068.26     61.33 o 
   5  12   2      699.00      622.49     42.50 o 
   6  12   2      290.13      335.44     45.53 o 
   7  12   2       52.41      103.11     42.88 o 
   8  12   2      111.14      122.59     49.55 o 
  -7  13   2       79.76       49.53     58.66 o 
  -6  13   2       44.00       40.15     40.97 o 
  -5  13   2        1.48       15.38     30.74 o 
  -4  13   2       62.41       45.34     27.88 o 
  -3  13   2      692.14      652.61     41.56 o 
  -2  13   2      333.28      351.31     37.77 o 
  -1  13   2      582.50      575.95     32.38 o 
   0  13   2      158.82      222.69     25.56 o 
   1  13   2      596.10      576.61     32.95 o 
   2  13   2      342.83      342.27     32.47 o 
   3  13   2      644.39      680.58     42.14 o 
   4  13   2       76.86       89.24     28.87 o 
   5  13   2        1.77       -9.12     31.60 o 
   6  13   2       47.41      109.31     43.54 o 
   7  13   2       83.93      138.07     79.66 o 
  -6  14   2       60.64      117.64     38.05 o 
  -5  14   2       51.26       62.44     34.51 o 
  -4  14   2      320.26      267.70     36.35 o 
  -3  14   2       33.92      -12.20     28.68 o 
  -2  14   2       98.87      129.63     29.39 o 
  -1  14   2      217.96      178.88     25.01 o 
   0  14   2       15.85       18.56     22.66 o 
   1  14   2      208.13      196.52     25.78 o 
   2  14   2      105.33      124.76     30.92 o 
   3  14   2       35.72        6.27     30.23 o 
   4  14   2      337.13      367.01     77.25 o 
   5  14   2       52.32       40.54     40.97 o 
   6  14   2       51.97       50.19     49.90 o 
  -5  15   2      111.87      112.15     51.40 o 
  -4  15   2      129.58       77.70     43.76 o 
  -3  15   2       90.13       55.82     32.45 o 
  -2  15   2       62.65       65.67     30.51 o 
  -1  15   2       40.48       42.10     35.31 o 
   0  15   2      663.87      690.04     38.91 o 
   1  15   2       35.97      117.42     31.02 o 
   2  15   2       54.75       78.60     31.38 o 
   3  15   2      104.39       96.59     33.16 o 
   4  15   2      118.58      148.65     37.26 o 
   5  15   2      114.89      150.45     49.24 o 
  -4  16   2       51.14       73.36     39.78 o 
  -3  16   2        2.68      -20.50     35.06 o 
  -2  16   2       28.39       45.79     32.40 o 
  -1  16   2      116.56      171.92     36.97 o 
   0  16   2       59.52       35.09     29.22 o 
   1  16   2       95.39      128.30     35.76 o 
   2  16   2       30.70       44.80     33.40 o 
   3  16   2        2.61       56.74     36.24 o 
   4  16   2       53.51       82.60     38.48 o 
  -2  17   2       38.36       48.31     37.81 o 
  -1  17   2       24.13       30.67     36.48 o 
   0  17   2      231.61      226.46     50.76 o 
   1  17   2       22.47       28.25     35.35 o 
   2  17   2       35.53       69.55     37.41 o 
   1   0   3      123.77       85.77     10.72 o 
   2   0   3    21920.04    21848.53    604.79 o 
   3   0   3      414.45      407.62     14.46 o 
   4   0   3     6567.26     6605.20    151.72 o 
   5   0   3      452.11      495.43     16.63 o 
   6   0   3       11.39       11.50     11.22 o 
   7   0   3       12.59       10.40     15.29 o 
   8   0   3     3026.58     2946.35    108.11 o 
   9   0   3        3.40       -1.83     25.36 o 
  10   0   3      396.93      404.35     39.88 o 
  11   0   3        0.60       55.04     46.32 o 
 -11   1   3       26.13       85.55     48.32 o 
 -10   1   3       40.70       83.29     39.05 o 
  -9   1   3     1091.50      989.26     50.57 o 
  -8   1   3      254.41      219.06     26.79 o 
  -7   1   3       67.54       27.71     16.11 o 
  -6   1   3     1630.48     1513.03     44.83 o 
  -5   1   3     2877.31     2865.61     76.49 o 
  -4   1   3     1692.18     1737.16     76.74 o 
  -3   1   3     6839.82     6819.16    175.52 o 
  -2   1   3     3625.51     3502.56    118.57 o 
  -1   1   3     2078.22     2152.56     60.59 o 
   0   1   3      668.37      677.73     22.97 o 
   1   1   3     1975.01     2088.40     85.45 o 
   2   1   3     3794.63     3612.60     90.33 o 
   3   1   3     7116.91     7149.59    175.12 o 
   4   1   3     1508.28     1586.96     40.28 o 
   5   1   3     2923.70     2914.29     69.51 o 
   6   1   3     1633.85     1542.59     44.72 o 
   7   1   3       26.63       21.82     20.22 o 
   8   1   3      246.20      233.66     27.02 o 
   9   1   3     1012.20      947.83     61.40 o 
  10   1   3       49.40       84.86     33.31 o 
  11   1   3       25.25       46.42     49.05 o 
 -11   2   3      154.61      195.06     51.54 o 
 -10   2   3      112.64      141.86     42.72 o 
  -9   2   3      239.78      227.91     30.49 o 
  -8   2   3      355.26      301.03     28.88 o 
  -7   2   3      282.34      258.91     20.93 o 
  -6   2   3      250.10      257.91     25.97 o 
  -5   2   3     4888.53     4721.95    121.80 o 
  -4   2   3     2408.65     2433.43     66.21 o 
  -3   2   3      325.83      350.40     13.63 o 
  -2   2   3     2194.90     2394.65     64.86 o 
  -1   2   3    15645.17    16228.18    450.64 o 
   0   2   3      473.95      424.48     16.37 o 
   1   2   3    16112.30    16320.12    447.31 o 
   2   2   3     2447.08     2652.59     64.88 o 
   3   2   3      328.85      358.11     13.15 o 
   4   2   3     2571.59     2565.63     65.92 o 
   5   2   3     5001.00     4732.75    110.34 o 
   6   2   3      269.69      270.06     14.83 o 
   7   2   3      386.03      354.61     26.72 o 
   8   2   3      286.21      291.66     29.09 o 
   9   2   3      239.83      265.33     32.22 o 
  10   2   3      107.68       97.43     33.10 o 
  11   2   3      183.44      237.00     53.00 o 
 -10   3   3      131.99      172.68     42.63 o 
  -9   3   3       89.75      123.49     28.40 o 
  -8   3   3       20.09       14.43     22.56 o 
  -7   3   3       15.47       35.09     17.72 o 
  -6   3   3      556.02      516.85     23.81 o 
  -5   3   3      183.94      230.62     18.08 o 
  -4   3   3     1999.31     1935.08     52.15 o 
  -3   3   3     2243.63     2251.63     59.43 o 
  -2   3   3     3204.89     3046.21     86.13 o 
  -1   3   3     4120.77     4151.25    106.14 o 
   0   3   3     4977.70     4600.48    128.20 o 
   1   3   3     4249.95     4276.00    105.61 o 
   2   3   3     3055.13     2961.73     76.94 o 
   3   3   3     2108.75     2248.25     59.30 o 
   4   3   3     2038.74     1902.13     51.92 o 
   5   3   3      176.58      215.00     26.36 o 
   6   3   3      662.29      637.23     23.39 o 
   7   3   3        9.56       19.67     16.50 o 
   8   3   3       33.02       14.61     22.48 o 
   9   3   3      106.54       91.73     27.65 o 
  10   3   3      131.18      127.27     34.26 o 
 -10   4   3      207.59      235.45     52.37 o 
  -9   4   3      110.50       71.48     28.97 o 
  -8   4   3      683.24      750.67     40.90 o 
  -7   4   3      133.44      156.47     19.78 o 
  -6   4   3       34.98       30.72     13.58 o 
  -5   4   3      450.07      409.18     23.63 o 
  -4   4   3      520.69      487.84     19.23 o 
  -3   4   3        4.56        5.60      8.06 o 
  -2   4   3     1010.64     1014.49     25.95 o 
  -1   4   3     1882.52     1834.72     45.64 o 
   0   4   3     1850.95     1808.28     47.20 o 
   1   4   3     1637.90     1603.95     45.42 o 
   2   4   3      728.11      791.68     23.00 o 
   3   4   3        6.57       20.97      6.45 o 
   4   4   3      536.65      537.93     19.45 o 
   5   4   3      322.18      292.45     16.58 o 
   6   4   3       34.87       18.74     13.74 o 
   7   4   3      176.60      178.15     20.17 o 
   8   4   3      706.12      706.43     34.31 o 
   9   4   3      107.80      120.48     30.05 o 
  10   4   3      211.27      202.97     35.86 o 
 -10   5   3       20.65       55.44     42.04 o 
  -9   5   3     1549.78     1514.69     68.15 o 
  -8   5   3      130.32      115.31     23.07 o 
  -7   5   3      283.98      285.84     21.19 o 
  -6   5   3       93.59       70.22     19.92 o 
  -5   5   3      717.82      706.36     26.13 o 
  -4   5   3      894.69      953.91     37.58 o 
  -3   5   3      731.53      689.83     22.85 o 
  -2   5   3       61.77       58.32      8.27 o 
  -1   5   3      461.13      450.92     15.38 o 
   0   5   3      447.91      451.78     15.84 o 
   1   5   3      571.11      571.83     26.30 o 
   2   5   3       73.32       72.16      8.68 o 
   3   5   3      502.45      484.70     16.99 o 
   4   5   3      945.33      983.48     30.84 o 
   5   5   3      747.06      707.61     25.94 o 
   6   5   3       90.36       80.82     14.84 o 
   7   5   3      281.54      301.89     23.52 o 
   8   5   3      139.57      115.70     25.46 o 
   9   5   3     1570.41     1624.23     96.96 o 
  10   5   3       15.60       38.33     33.71 o 
 -10   6   3      265.99      313.70     70.73 o 
  -9   6   3       57.78       24.02     91.28 o 
  -8   6   3     1297.04     1502.18     63.14 o 
  -7   6   3       60.58       65.05     17.84 o 
  -6   6   3      348.00      328.40     25.62 o 
  -5   6   3      764.86      763.40     40.16 o 
  -4   6   3     2338.57     2335.61     65.53 o 
  -3   6   3       21.45       24.76      9.78 o 
  -2   6   3     2052.61     1977.64     56.15 o 
  -1   6   3     3534.82     3537.65     83.72 o 
   0   6   3        0.78        4.17      9.06 o 
   1   6   3     3594.31     3610.67     91.82 o 
   2   6   3     2291.10     2271.26     56.69 o 
   3   6   3       25.02       26.68      8.41 o 
   4   6   3     2408.54     2482.67     65.93 o 
   5   6   3      836.34      841.95     36.05 o 
   6   6   3      365.42      367.82     23.32 o 
   7   6   3       81.99      145.55     20.85 o 
   8   6   3     1237.87     1319.07     78.66 o 
   9   6   3       63.76       92.24     32.41 o 
  10   6   3      270.85      340.75     50.06 o 
 -10   7   3       63.76       65.18     68.04 o 
  -9   7   3      141.96      174.70     41.79 o 
  -8   7   3       55.13       51.97     30.32 o 
  -7   7   3      327.33      332.35     25.69 o 
  -6   7   3     1890.42     1830.47     62.43 o 
  -5   7   3      410.45      481.04     25.59 o 
  -4   7   3     1947.03     1861.79     52.87 o 
  -3   7   3     1441.31     1463.28     44.71 o 
  -2   7   3     2333.40     2406.92     63.96 o 
  -1   7   3      524.72      479.15     15.90 o 
   0   7   3     9334.21     9292.26    260.25 o 
   1   7   3      432.20      449.96     18.44 o 
   2   7   3     2338.13     2389.37     64.47 o 
   3   7   3     1659.13     1695.31     45.43 o 
   4   7   3     1885.64     1830.21     52.78 o 
   5   7   3      440.09      482.26     24.60 o 
   6   7   3     1904.50     1901.08     62.97 o 
   7   7   3      352.72      319.17     38.46 o 
   8   7   3       62.82       90.30     27.87 o 
   9   7   3      130.87      108.38     67.33 o 
  10   7   3       91.20      146.83     68.46 o 
  -9   8   3       38.39       37.61     49.36 o 
  -8   8   3        7.84      -14.97     25.09 o 
  -7   8   3      739.02      712.35     37.46 o 
  -6   8   3        9.27       -0.48     20.13 o 
  -5   8   3     2105.18     1912.66     61.32 o 
  -4   8   3       69.21       90.44     16.61 o 
  -3   8   3       33.08       50.86     14.66 o 
  -2   8   3      602.54      664.08     23.53 o 
  -1   8   3     1886.81     1750.70     52.41 o 
   0   8   3      716.38      732.24     29.69 o 
   1   8   3     1561.89     1559.50     47.05 o 
   2   8   3      595.56      633.77     24.07 o 
   3   8   3       31.51       12.20     13.39 o 
   4   8   3       68.95       63.44     18.95 o 
   5   8   3     1965.17     1718.51    100.01 o 
   6   8   3       10.46       28.09     23.99 o 
   7   8   3      814.09      962.99     59.73 o 
   8   8   3        7.32       49.33     29.42 o 
   9   8   3       47.48      100.22     57.68 o 
  -9   9   3      123.90      172.69     49.12 o 
  -8   9   3      267.59      289.31     31.31 o 
  -7   9   3      172.99      131.38     26.32 o 
  -6   9   3      223.11      221.03     23.60 o 
  -5   9   3       70.86       89.97     24.40 o 
  -4   9   3      165.26      135.72     19.27 o 
  -3   9   3      318.28      272.51     23.85 o 
  -2   9   3      400.27      386.33     30.54 o 
  -1   9   3      410.92      401.02     22.67 o 
   0   9   3     5664.76     5597.07    159.14 o 
   1   9   3      448.47      436.71     23.04 o 
   2   9   3      418.40      468.71     24.13 o 
   3   9   3      199.79      192.21     26.99 o 
   4   9   3      181.97      174.32     20.82 o 
   5   9   3       90.25       84.29     19.58 o 
   6   9   3      186.72      209.42     28.95 o 
   7   9   3      180.33      208.87     30.99 o 
   8   9   3      280.08      337.08     50.23 o 
   9   9   3      147.91      173.86     73.11 o 
  -9  10   3       46.75       76.64     39.23 o 
  -8  10   3      367.10      385.24     42.20 o 
  -7  10   3        4.00      -25.31     28.64 o 
  -6  10   3      333.94      311.64     48.66 o 
  -5  10   3      138.01       98.57     25.86 o 
  -4  10   3      156.03      184.18     26.60 o 
  -3  10   3      142.45      135.51     45.87 o 
  -2  10   3      404.36      419.42     24.74 o 
  -1  10   3       37.60       47.63     20.23 o 
   0  10   3      180.88      154.42     19.52 o 
   1  10   3       48.25       68.42     17.63 o 
   2  10   3      445.67      486.03     26.63 o 
   3  10   3      139.81      132.41     23.41 o 
   4  10   3      194.57      171.40     25.31 o 
   5  10   3      114.15       87.57     24.45 o 
   6  10   3      341.01      319.15     31.48 o 
   7  10   3        1.26        4.33     28.07 o 
   8  10   3      359.84      411.06     40.59 o 
   9  10   3       43.99       87.84     53.23 o 
  -8  11   3       51.37       71.16     50.02 o 
  -7  11   3       47.51       33.45     32.82 o 
  -6  11   3       98.72      158.94     30.84 o 
  -5  11   3      483.21      542.53     43.80 o 
  -4  11   3      101.68      100.70     25.22 o 
  -3  11   3     1145.08      999.13     77.50 o 
  -2  11   3        5.16       23.79     17.40 o 
  -1  11   3       63.06       59.39     19.31 o 
   0  11   3        1.46      -12.70     18.05 o 
   1  11   3      117.94      108.64     20.29 o 
   2  11   3        2.73       -0.08     18.43 o 
   3  11   3     1207.73     1088.41     47.73 o 
   4  11   3      102.81      148.46     27.87 o 
   5  11   3      489.11      511.18     37.03 o 
   6  11   3       89.47      137.21     48.32 o 
   7  11   3       45.48       61.34     41.45 o 
   8  11   3       50.50       34.89     41.98 o 
  -8  12   3      160.46      161.11     50.93 o 
  -7  12   3      181.54      146.30     36.53 o 
  -6  12   3       22.59       39.71     31.43 o 
  -5  12   3      870.02      902.92     58.00 o 
  -4  12   3      642.73      682.47    124.87 o 
  -3  12   3       66.72      106.81     25.00 o 
  -2  12   3      402.06      401.80     26.97 o 
  -1  12   3      448.73      443.61     39.66 o 
   0  12   3      337.98      269.36     37.75 o 
   1  12   3      381.78      367.34     26.22 o 
   2  12   3      456.30      496.81     33.95 o 
   3  12   3       68.74       53.89     25.39 o 
   4  12   3      666.95      773.67     42.12 o 
   5  12   3      869.65      801.19     59.00 o 
   6  12   3       17.83       33.67     36.62 o 
   7  12   3      234.62      166.10     45.55 o 
   8  12   3      153.67      156.65     52.38 o 
  -7  13   3        8.70      -36.92     36.92 o 
  -6  13   3      315.03      333.55     41.16 o 
  -5  13   3       34.66       26.10     31.33 o 
  -4  13   3      599.78      617.33     49.35 o 
  -3  13   3      150.10      162.95     29.62 o 
  -2  13   3      169.06      171.86     28.54 o 
  -1  13   3       46.73       48.16     21.39 o 
   0  13   3     4427.66     4111.39    123.03 o 
   1  13   3       40.27       40.02     21.79 o 
   2  13   3      163.16      221.15     39.22 o 
   3  13   3      167.48      112.43     39.11 o 
   4  13   3      573.55      528.93     39.83 o 
   5  13   3       38.57        7.28     35.61 o 
   6  13   3      344.69      369.94     50.11 o 
   7  13   3        6.55      -10.38     45.04 o 
  -6  14   3       21.29       39.97     37.55 o 
  -5  14   3      383.29      413.89     41.49 o 
  -4  14   3       50.56       25.03     32.63 o 
  -3  14   3       42.09       19.91     28.88 o 
  -2  14   3       64.50       52.81     28.11 o 
  -1  14   3      156.38      133.58     24.65 o 
   0  14   3      110.44       78.73     25.07 o 
   1  14   3      148.46       98.87     25.52 o 
   2  14   3       52.61       52.07     28.35 o 
   3  14   3       40.86       18.29     29.38 o 
   4  14   3       42.20       47.19     31.25 o 
   5  14   3      374.73      379.72     52.10 o 
   6  14   3       23.68       55.57     54.91 o 
  -5  15   3       92.91       94.28     39.12 o 
  -4  15   3       53.35       45.74     35.31 o 
  -3  15   3      295.24      321.52     37.02 o 
  -2  15   3       35.07       33.88     31.12 o 
  -1  15   3       66.79       62.77     29.13 o 
   0  15   3      143.32       97.92     27.41 o 
   1  15   3       83.95       69.16     31.27 o 
   2  15   3       33.26        8.70     29.06 o 
   3  15   3      267.79      340.64     39.03 o 
   4  15   3       54.39      147.79     35.93 o 
   5  15   3       88.71       86.64     47.16 o 
  -4  16   3      214.99      269.82     42.96 o 
  -3  16   3        3.62       13.27     37.13 o 
  -2  16   3      186.01      185.29     37.84 o 
  -1  16   3        4.97       40.99     33.61 o 
   0  16   3        0.00       42.04     29.20 o 
   1  16   3        5.24       33.20     33.04 o 
   2  16   3      183.03      227.60     37.34 o 
   3  16   3        4.56       37.57     35.89 o 
   4  16   3      211.62      211.75     51.26 o 
  -2  17   3        4.68       -7.88     37.87 o 
  -1  17   3       22.12       41.83     44.31 o 
   0  17   3       62.15       92.84     37.23 o 
   1  17   3       13.42       44.13     39.58 o 
   2  17   3        1.69       54.91     37.73 o 
   0   0   4     8668.38     9447.72    507.47 o 
   1   0   4    36102.77    35407.84   1383.89 o 
   2   0   4     3243.57     3414.69     96.78 o 
   3   0   4     4215.52     4257.87    120.81 o 
   4   0   4     4590.49     4629.13    117.74 o 
   5   0   4     2011.85     1794.44     49.52 o 
   6   0   4     2541.87     2480.59     67.30 o 
   7   0   4      381.02      336.51     44.40 o 
   8   0   4        6.16       15.67     22.29 o 
   9   0   4       59.70       56.08     26.75 o 
  10   0   4      251.80      221.21     35.68 o 
  11   0   4      193.01      229.24     53.21 o 
 -11   1   4       44.91       42.68     49.84 o 
 -10   1   4       92.98      125.15     33.79 o 
  -9   1   4      422.51      362.96     34.74 o 
  -8   1   4      306.03      328.16     44.57 o 
  -7   1   4      175.14      190.74     23.62 o 
  -6   1   4     3665.78     3571.57     93.93 o 
  -5   1   4     1875.16     1794.13     49.65 o 
  -4   1   4     5260.31     5193.39    154.14 o 
  -3   1   4     2871.00     3009.32    104.52 o 
  -2   1   4      665.97      732.96     30.92 o 
  -1   1   4      509.93      506.07     20.17 o 
   0   1   4      106.32      108.66      6.39 o 
   1   1   4      539.87      561.81     33.25 o 
   2   1   4      844.65      904.32     30.37 o 
   3   1   4     3040.20     3126.08     79.11 o 
   4   1   4     5481.26     5484.47    123.66 o 
   5   1   4     1759.13     1781.31     45.01 o 
   6   1   4     3700.96     3549.26     93.84 o 
   7   1   4      112.96      129.79     22.08 o 
   8   1   4      332.85      333.37     30.36 o 
   9   1   4      471.23      450.72     42.44 o 
  10   1   4      118.17      111.24     34.58 o 
  11   1   4       43.35       95.48     49.46 o 
 -11   2   4        3.83       74.73     47.23 o 
 -10   2   4       27.32       20.97     30.60 o 
  -9   2   4      112.15      117.14     29.05 o 
  -8   2   4      558.69      594.42     35.83 o 
  -7   2   4      128.44      180.94     23.46 o 
  -6   2   4      364.27      364.77     28.76 o 
  -5   2   4      841.29      860.99     31.37 o 
  -4   2   4     3314.19     3487.90     87.08 o 
  -3   2   4     2930.85     2895.83     74.60 o 
  -2   2   4      165.70      201.92     12.02 o 
  -1   2   4     3154.73     3115.28     85.70 o 
   0   2   4       17.60        4.41      6.25 o 
   1   2   4     2890.24     2918.86     97.38 o 
   2   2   4      343.58      350.39     11.16 o 
   3   2   4     2884.62     2853.26     73.91 o 
   4   2   4     3061.50     3229.14     86.07 o 
   5   2   4      789.25      769.07     23.81 o 
   6   2   4      342.71      340.54     15.87 o 
   7   2   4      162.27      167.80     23.80 o 
   8   2   4      506.60      463.19     34.19 o 
   9   2   4      124.86      118.49     31.93 o 
  10   2   4       35.14       58.25     33.66 o 
  11   2   4        0.56       49.20     49.33 o 
 -10   3   4       20.12       47.62     31.82 o 
  -9   3   4      151.91      165.00     31.38 o 
  -8   3   4      557.62      532.56     37.16 o 
  -7   3   4        1.25       -0.64     17.73 o 
  -6   3   4      684.29      676.78     26.88 o 
  -5   3   4      644.02      642.54     24.23 o 
  -4   3   4     4376.48     4498.57    112.90 o 
  -3   3   4     1317.21     1302.48     34.13 o 
  -2   3   4     3213.55     3176.57     82.29 o 
  -1   3   4       45.25       29.89      6.56 o 
   0   3   4      643.53      598.77     23.19 o 
   1   3   4       16.25       13.23      8.35 o 
   2   3   4     3254.83     3243.82     82.11 o 
   3   3   4     1037.75     1085.49     38.89 o 
   4   3   4     4254.34     4302.97    112.23 o 
   5   3   4      718.58      707.36     24.07 o 
   6   3   4      731.36      799.98     30.86 o 
   7   3   4       17.00       -8.38     16.41 o 
   8   3   4      629.80      698.24     39.50 o 
   9   3   4      132.32      218.44     35.68 o 
  10   3   4       32.84       31.83     32.98 o 
 -10   4   4       84.18      109.00     42.86 o 
  -9   4   4       11.74       32.22     27.18 o 
  -8   4   4      660.19      721.29     39.65 o 
  -7   4   4      221.48      216.13     19.29 o 
  -6   4   4     1032.41     1027.82     34.77 o 
  -5   4   4      280.12      306.94     17.28 o 
  -4   4   4      177.75      196.25     13.54 o 
  -3   4   4     1701.96     1750.05     50.31 o 
  -2   4   4     1045.58     1091.87     37.60 o 
  -1   4   4     2870.79     2845.52     74.30 o 
   0   4   4      685.07      665.29     20.16 o 
   1   4   4     2916.73     2950.46     82.49 o 
   2   4   4     1302.85     1313.92     33.71 o 
   3   4   4     1883.80     1924.50     45.70 o 
   4   4   4      289.69      281.58     17.76 o 
   5   4   4      407.82      381.53     19.14 o 
   6   4   4      996.59     1012.19     41.83 o 
   7   4   4      282.61      279.89     22.77 o 
   8   4   4      674.61      603.47     39.05 o 
   9   4   4       14.25       56.35     28.90 o 
  10   4   4       81.88      109.56     35.50 o 
 -10   5   4       18.20       79.59     46.11 o 
  -9   5   4      107.18      143.07     32.79 o 
  -8   5   4      523.98      560.44     34.24 o 
  -7   5   4      276.56      279.59     21.80 o 
  -6   5   4     2731.36     2589.99     72.21 o 
  -5   5   4      602.93      625.55     24.16 o 
  -4   5   4     1183.99     1143.70     35.38 o 
  -3   5   4      468.98      491.98     25.08 o 
  -2   5   4      465.14      465.32     17.26 o 
  -1   5   4      913.11      895.24     25.82 o 
   0   5   4     4664.55     4416.91    111.61 o 
   1   5   4      916.32      845.73     26.14 o 
   2   5   4      542.56      522.53     25.88 o 
   3   5   4      513.15      551.26     17.10 o 
   4   5   4     1176.72     1184.27     35.57 o 
   5   5   4      609.90      563.26     23.44 o 
   6   5   4     2689.02     2600.88     81.15 o 
   7   5   4      279.89      271.95     23.12 o 
   8   5   4      514.95      498.32     49.69 o 
   9   5   4      101.44      139.71     32.52 o 
  10   5   4       25.40       94.40     35.95 o 
 -10   6   4      115.54      102.72     68.94 o 
  -9   6   4      107.33       87.77     40.70 o 
  -8   6   4      240.36      293.27     26.95 o 
  -7   6   4       92.52      115.14     19.34 o 
  -6   6   4      968.48     1037.57     38.91 o 
  -5   6   4     2396.26     2328.03     64.44 o 
  -4   6   4      838.25      778.30     27.21 o 
  -3   6   4       67.41       79.84     11.17 o 
  -2   6   4     2212.44     2198.45     63.34 o 
  -1   6   4     7106.95     6691.16    169.94 o 
   0   6   4     6181.92     6361.40    160.28 o 
   1   6   4     7037.42     6789.58    169.55 o 
   2   6   4     2056.12     2043.37     56.72 o 
   3   6   4       60.80       56.48     13.89 o 
   4   6   4      787.39      799.13     29.77 o 
   5   6   4     2241.00     2287.93     64.41 o 
   6   6   4      988.89     1046.14     40.49 o 
   7   6   4      102.66       93.80     20.33 o 
   8   6   4      228.98      216.76     39.67 o 
   9   6   4      104.35      111.49     31.69 o 
  10   6   4      119.02      166.90     46.26 o 
 -10   7   4       22.23       59.58     64.35 o 
  -9   7   4      346.84      391.61     39.17 o 
  -8   7   4      363.41      447.02     42.07 o 
  -7   7   4       12.52        2.80     20.90 o 
  -6   7   4      529.23      498.64     28.09 o 
  -5   7   4     1289.80     1300.23     46.16 o 
  -4   7   4     1635.35     1545.44     46.74 o 
  -3   7   4     2860.71     2883.16     73.64 o 
  -2   7   4      830.91      812.13     27.43 o 
  -1   7   4     1055.91     1061.65     28.60 o 
   0   7   4      229.46      188.02     12.36 o 
   1   7   4     1063.86     1062.32     32.65 o 
   2   7   4      922.92      950.33     28.84 o 
   3   7   4     2679.52     2587.09     73.29 o 
   4   7   4     1675.62     1621.00     46.94 o 
   5   7   4     1292.98     1260.19     40.90 o 
   6   7   4      485.24      524.84     27.44 o 
   7   7   4       29.44       50.17     30.70 o 
   8   7   4      372.58      387.66     36.27 o 
   9   7   4      386.18      448.30     76.45 o 
  10   7   4       24.77      121.38     48.90 o 
  -9   8   4      170.55      132.29     36.86 o 
  -8   8   4      712.29      661.11     54.89 o 
  -7   8   4       85.86      100.38     25.16 o 
  -6   8   4       93.98       83.68     21.13 o 
  -5   8   4       24.94       56.48     17.99 o 
  -4   8   4      872.74      838.64     35.15 o 
  -3   8   4      246.07      257.99     19.86 o 
  -2   8   4      215.70      223.25     18.63 o 
  -1   8   4      132.68      130.02     23.84 o 
   0   8   4      439.25      470.72     19.28 o 
   1   8   4      108.90      140.29     13.42 o 
   2   8   4      193.88      176.72     15.66 o 
   3   8   4      269.02      265.73     37.41 o 
   4   8   4      961.35      971.99     40.21 o 
   5   8   4       31.07       23.09     19.72 o 
   6   8   4       92.89      137.67     30.96 o 
   7   8   4       91.83      118.86     31.75 o 
   8   8   4      726.48      846.15     45.90 o 
   9   8   4      163.72      272.71     74.60 o 
  -9   9   4      155.85      197.88     41.60 o 
  -8   9   4      221.62      158.88     30.44 o 
  -7   9   4       28.80       38.15     38.01 o 
  -6   9   4       68.21       53.95     21.22 o 
  -5   9   4      198.60      223.83     22.58 o 
  -4   9   4      150.07      153.85     19.73 o 
  -3   9   4      241.61      259.72     24.75 o 
  -2   9   4      283.01      283.59     23.78 o 
  -1   9   4      494.63      521.56     24.43 o 
   0   9   4      708.08      676.34     28.93 o 
   1   9   4      500.63      497.01     24.79 o 
   2   9   4      215.08      228.00     19.51 o 
   3   9   4      299.24      350.35     22.31 o 
   4   9   4      163.40      168.13     20.30 o 
   5   9   4      227.78      244.71     26.90 o 
   6   9   4       60.99       34.22     25.68 o 
   7   9   4       30.69       89.66     29.94 o 
   8   9   4      227.11      316.40     43.72 o 
   9   9   4      154.07      212.77     70.78 o 
  -9  10   4       28.38       54.09     40.45 o 
  -8  10   4       90.83      111.02     34.48 o 
  -7  10   4       89.57       42.16     33.16 o 
  -6  10   4      355.76      319.85     33.29 o 
  -5  10   4      255.05      231.71     36.64 o 
  -4  10   4      123.98      159.77     25.78 o 
  -3  10   4      240.69      217.88     41.38 o 
  -2  10   4      402.34      480.66     36.53 o 
  -1  10   4      979.90      962.99     41.12 o 
   0  10   4     1604.25     1633.52     55.07 o 
   1  10   4      969.50     1050.85     38.83 o 
   2  10   4      422.54      435.59     25.44 o 
   3  10   4      272.49      243.61     25.45 o 
   4  10   4      111.27      151.02     24.45 o 
   5  10   4      231.43      279.79     38.73 o 
   6  10   4      370.09      389.29     36.17 o 
   7  10   4      139.59      161.92     33.37 o 
   8  10   4       90.25      131.40     36.28 o 
   9  10   4       39.08       56.84     66.29 o 
  -8  11   4       26.87        1.01     35.44 o 
  -7  11   4      101.36       47.57     32.94 o 
  -6  11   4      955.90      871.66     50.45 o 
  -5  11   4      496.71      502.31     41.17 o 
  -4  11   4      764.83      755.72     41.97 o 
  -3  11   4       62.03       33.90     23.20 o 
  -2  11   4       36.12       16.01     22.75 o 
  -1  11   4       69.61      111.68     19.91 o 
   0  11   4      106.44       79.95     18.84 o 
   1  11   4      124.23      105.93     19.97 o 
   2  11   4       44.68       32.67     22.26 o 
   3  11   4       46.16       40.26     22.46 o 
   4  11   4      744.33      702.41     60.03 o 
   5  11   4      498.44      555.81     45.54 o 
   6  11   4     1013.09      941.84     60.96 o 
   7  11   4       75.29       97.99     42.04 o 
   8  11   4       30.96       24.25     44.36 o 
  -7  12   4        5.81        9.26     34.54 o 
  -6  12   4       97.84       82.73     33.24 o 
  -5  12   4      565.05      531.61     39.55 o 
  -4  12   4      650.48      670.37     40.62 o 
  -3  12   4      385.96      423.82     33.80 o 
  -2  12   4      565.05      546.58     35.43 o 
  -1  12   4      377.04      365.20     26.40 o 
   0  12   4      160.70      180.93     28.72 o 
   1  12   4      306.17      336.95     32.10 o 
   2  12   4      546.34      588.36     35.47 o 
   3  12   4      339.83      364.29     32.06 o 
   4  12   4      620.81      602.40     69.11 o 
   5  12   4      556.48      530.27     52.40 o 
   6  12   4       91.45      112.55     64.62 o 
   7  12   4        4.13       27.11     39.45 o 
  -7  13   4       31.08       14.59     39.72 o 
  -6  13   4       16.51       53.58     36.48 o 
  -5  13   4      214.56      286.69     53.98 o 
  -4  13   4      337.15      290.16     35.92 o 
  -3  13   4      910.29      930.04     49.04 o 
  -2  13   4      442.90      426.67     35.50 o 
  -1  13   4      324.03      391.75     49.44 o 
   0  13   4       75.03       70.03     22.33 o 
   1  13   4      323.72      356.30     39.96 o 
   2  13   4      413.16      511.02     36.04 o 
   3  13   4      888.35      885.04     84.80 o 
   4  13   4      333.06      389.47     36.73 o 
   5  13   4      216.87      222.33    122.12 o 
   6  13   4       15.12       46.36     42.32 o 
   7  13   4       29.45        4.02     47.04 o 
  -6  14   4       19.82       54.39     38.82 o 
  -5  14   4       80.03       88.33     54.10 o 
  -4  14   4       91.95       32.27     42.50 o 
  -3  14   4      157.06      134.43     36.09 o 
  -2  14   4      174.92      174.03     31.76 o 
  -1  14   4       55.45       61.18     25.64 o 
   0  14   4        0.84      -22.93     22.93 o 
   1  14   4       56.98       74.66     27.01 o 
   2  14   4      181.51      173.52     30.65 o 
   3  14   4      192.45      228.09     33.26 o 
   4  14   4       93.46       67.97     40.61 o 
   5  14   4       75.74       75.75     43.78 o 
   6  14   4       27.65       49.32     47.61 o 
  -5  15   4      132.75      114.93     39.25 o 
  -4  15   4      242.96      246.03     39.46 o 
  -3  15   4       79.09       90.29     34.69 o 
  -2  15   4        1.96       -8.19     31.05 o 
  -1  15   4        8.86        1.54     24.85 o 
   0  15   4       13.07       21.38     26.91 o 
   1  15   4       10.70       20.29     29.56 o 
   2  15   4        8.72       29.53     30.34 o 
   3  15   4       84.14       92.48     33.18 o 
   4  15   4      233.08      218.70     48.43 o 
   5  15   4      145.05       56.00     54.31 o 
  -4  16   4       20.83       61.44     39.74 o 
  -3  16   4       22.52       21.27     36.09 o 
  -2  16   4       10.65        8.50     35.79 o 
  -1  16   4      116.39      136.00     35.93 o 
   0  16   4      189.64      184.36     30.70 o 
   1  16   4      101.61       52.04     32.28 o 
   2  16   4       12.49       46.02     34.39 o 
   3  16   4       20.69       30.75     35.22 o 
   4  16   4       21.30       -3.01     48.25 o 
  -2  17   4       35.48       25.72     38.81 o 
  -1  17   4        9.14       28.92     38.08 o 
   0  17   4       81.67      145.19     37.69 o 
   1  17   4        9.73        2.35     36.50 o 
   2  17   4       29.31       48.84     40.01 o 
   1   0   5    21494.50    22143.87    865.84 o 
   2   0   5     1431.95     1452.06     51.38 o 
   3   0   5     1932.80     1873.88     55.89 o 
   4   0   5        2.13       13.04      8.49 o 
   5   0   5      123.76      125.00     12.54 o 
   6   0   5      241.99      290.44     19.70 o 
   7   0   5      107.45       92.37     33.26 o 
   8   0   5      303.84      256.82     40.06 o 
   9   0   5     1258.97     1164.36     72.36 o 
  10   0   5      191.65      133.97     33.02 o 
  11   0   5        4.40       36.29     49.52 o 
 -11   1   5       26.31      121.17     65.48 o 
 -10   1   5       96.96       92.56     36.62 o 
  -9   1   5      380.18      416.68     49.81 o 
  -8   1   5     1244.06     1204.75     53.96 o 
  -7   1   5      645.94      712.34     62.54 o 
  -6   1   5      782.85      793.27     27.86 o 
  -5   1   5     4082.22     4011.48    105.67 o 
  -4   1   5     6159.37     6295.68    187.75 o 
  -3   1   5      614.88      664.77     28.95 o 
  -2   1   5     4433.54     4190.30    141.35 o 
  -1   1   5     2383.00     2650.17     90.38 o 
   0   1   5     1659.99     1638.09     54.01 o 
   1   1   5     2747.81     2961.84    111.82 o 
   2   1   5     4630.01     4324.62    120.60 o 
   3   1   5      627.70      694.93     20.70 o 
   4   1   5     6430.09     6768.05    164.78 o 
   5   1   5     4150.16     4183.61    118.60 o 
   6   1   5      834.52      762.90     38.25 o 
   7   1   5      666.20      606.35     35.98 o 
   8   1   5     1293.02     1127.45     54.15 o 
   9   1   5      360.52      319.74     35.23 o 
  10   1   5      104.74      129.01     48.47 o 
  11   1   5       46.83       68.52     41.21 o 
 -10   2   5       86.51      144.92     33.35 o 
  -9   2   5       16.05        7.08     27.76 o 
  -8   2   5      101.52       68.88     32.51 o 
  -7   2   5      135.82      150.06     25.64 o 
  -6   2   5     5790.13     5701.75    164.56 o 
  -5   2   5      621.76      661.51     27.16 o 
  -4   2   5     4264.65     4177.22    106.46 o 
  -3   2   5     5036.07     5256.94    135.27 o 
  -2   2   5     1315.10     1349.62     41.52 o 
  -1   2   5      129.31      134.02      9.48 o 
   0   2   5      218.37      240.96     12.74 o 
   1   2   5       70.22       64.28     17.13 o 
   2   2   5     1311.32     1374.26     40.74 o 
   3   2   5     5303.84     5388.18    134.58 o 
   4   2   5     4070.67     4094.51    105.43 o 
   5   2   5      598.51      621.48     20.29 o 
   6   2   5     5665.14     5606.06    145.45 o 
   7   2   5      134.04      127.64     24.19 o 
   8   2   5      100.00      121.92     32.47 o 
   9   2   5       24.73       -2.01     28.25 o 
  10   2   5       68.16       87.69     35.23 o 
 -10   3   5       32.80       24.18     32.35 o 
  -9   3   5      347.54      355.42     35.13 o 
  -8   3   5      119.27      139.97     26.04 o 
  -7   3   5       70.56       67.91     20.06 o 
  -6   3   5      141.12      165.68     18.59 o 
  -5   3   5     3138.24     3209.56     83.73 o 
  -4   3   5      295.14      310.02     15.32 o 
  -3   3   5      424.90      404.33     15.51 o 
  -2   3   5       11.74       41.48      8.75 o 
  -1   3   5     2284.47     2323.16     74.22 o 
   0   3   5      873.10      773.09     31.49 o 
   1   3   5     2111.93     2156.55     73.80 o 
   2   3   5       15.71       27.65      9.69 o 
   3   3   5      388.99      400.39     15.05 o 
   4   3   5      347.41      335.77     14.58 o 
   5   3   5     3018.02     3105.20     82.88 o 
   6   3   5      111.40      164.34     15.04 o 
   7   3   5       58.66       75.32     21.53 o 
   8   3   5       95.20       87.94     25.99 o 
   9   3   5      357.57      406.13     39.04 o 
  10   3   5       49.88       44.44     33.69 o 
 -10   4   5       74.29       61.65     42.92 o 
  -9   4   5      637.51      592.69     42.98 o 
  -8   4   5      154.22      124.44     43.32 o 
  -7   4   5       82.13       58.58     18.69 o 
  -6   4   5     1572.02     1574.25     48.27 o 
  -5   4   5      324.19      302.69     23.10 o 
  -4   4   5      495.72      481.57     25.94 o 
  -3   4   5      488.87      458.07     16.84 o 
  -2   4   5      973.52      928.05     26.73 o 
  -1   4   5     4544.91     4408.48    125.02 o 
   0   4   5     5324.69     5155.62    144.34 o 
   1   4   5     4539.84     4466.26    125.08 o 
   2   4   5      822.43      852.71     29.93 o 
   3   4   5      366.61      375.28     15.85 o 
   4   4   5      520.70      492.36     16.11 o 
   5   4   5      268.40      277.62     17.37 o 
   6   4   5     1636.93     1591.27     53.96 o 
   7   4   5      138.96      148.65     17.84 o 
   8   4   5      134.64      132.91     34.83 o 
   9   4   5      656.91      649.21     43.33 o 
  10   4   5       80.65      133.34     36.98 o 
 -10   5   5      175.18      132.95     38.44 o 
  -9   5   5      189.77      238.64     52.04 o 
  -8   5   5     1936.52     1905.56     67.98 o 
  -7   5   5       20.42       -1.02     16.47 o 
  -6   5   5      584.71      590.23     30.97 o 
  -5   5   5      865.93      880.59     30.57 o 
  -4   5   5     1828.75     1745.13     48.53 o 
  -3   5   5      156.79      185.05     12.54 o 
  -2   5   5     3987.65     3683.54     99.21 o 
  -1   5   5      163.57      177.27     18.19 o 
   0   5   5      205.32      220.74     14.09 o 
   1   5   5      123.73      142.67      9.87 o 
   2   5   5     4161.41     4063.22     98.89 o 
   3   5   5      208.54      206.04     12.34 o 
   4   5   5     1713.14     1642.08     47.86 o 
   5   5   5      838.11      891.24     37.99 o 
   6   5   5      575.79      607.94     28.96 o 
   7   5   5       14.02       49.17     19.32 o 
   8   5   5     1941.35     1925.21     79.18 o 
   9   5   5      192.55      194.16     33.79 o 
  10   5   5      195.90      230.36     51.47 o 
 -10   6   5       23.90       28.36     67.09 o 
  -9   6   5      325.08      265.28     98.16 o 
  -8   6   5      101.31      110.35     22.29 o 
  -7   6   5      703.51      744.34     42.87 o 
  -6   6   5      829.61      829.13     39.61 o 
  -5   6   5      612.40      637.94     25.32 o 
  -4   6   5      127.42      107.22     13.48 o 
  -3   6   5     6912.74     6797.65    176.08 o 
  -2   6   5     1874.61     1950.02     54.96 o 
  -1   6   5     1499.71     1452.62     39.97 o 
   0   6   5       57.51       49.52      8.74 o 
   1   6   5     1468.16     1420.29     40.38 o 
   2   6   5     2024.71     2127.13     55.25 o 
   3   6   5     7176.78     7092.75    174.82 o 
   4   6   5      113.86      123.29     15.33 o 
   5   6   5      561.01      551.19     42.66 o 
   6   6   5      811.37      796.25     34.93 o 
   7   6   5      682.75      784.14     35.70 o 
   8   6   5       92.02      105.25     37.18 o 
   9   6   5      338.06      386.14     52.30 o 
  10   6   5       29.17       43.07     46.26 o 
 -10   7   5       27.34       25.74     59.29 o 
  -9   7   5      110.63      105.40     43.11 o 
  -8   7   5      494.61      478.92     34.23 o 
  -7   7   5      345.49      371.81     50.28 o 
  -6   7   5      516.56      515.12     28.63 o 
  -5   7   5     1822.48     1749.09     61.56 o 
  -4   7   5     1761.26     1707.90     50.09 o 
  -3   7   5      479.12      505.82     36.19 o 
  -2   7   5     1312.80     1244.58     37.44 o 
  -1   7   5      524.39      540.50     19.78 o 
   0   7   5      115.47      174.81     12.04 o 
   1   7   5      634.91      593.19     20.85 o 
   2   7   5     1395.04     1301.42     38.03 o 
   3   7   5      511.11      534.16     21.28 o 
   4   7   5     1773.02     1706.54     56.19 o 
   5   7   5     1941.50     2029.73     62.80 o 
   6   7   5      564.57      593.15     29.79 o 
   7   7   5      341.82      357.39     39.65 o 
   8   7   5      518.95      584.70     53.65 o 
   9   7   5      106.64      152.89     51.39 o 
  10   7   5       14.39       34.24     50.99 o 
  -9   8   5       22.11      -13.07     34.78 o 
  -8   8   5      284.30      208.51     30.04 o 
  -7   8   5      189.26      201.71     25.11 o 
  -6   8   5     2080.16     2051.84     69.68 o 
  -5   8   5      679.35      686.45     48.56 o 
  -4   8   5      707.72      776.92     41.25 o 
  -3   8   5      460.03      484.69     23.84 o 
  -2   8   5      144.21      149.43     16.00 o 
  -1   8   5      525.85      499.45     26.08 o 
   0   8   5     1088.34     1036.88     32.82 o 
   1   8   5      419.62      412.63     19.18 o 
   2   8   5       94.02      111.25     14.42 o 
   3   8   5      452.19      447.68     30.87 o 
   4   8   5      638.85      644.77     35.39 o 
   5   8   5      649.06      647.72     38.03 o 
   6   8   5     2204.32     2232.01     91.35 o 
   7   8   5      220.57      260.25     30.93 o 
   8   8   5      284.78      346.39    108.95 o 
   9   8   5       25.98       61.97     65.42 o 
  -9   9   5      157.44      141.42     35.95 o 
  -8   9   5      205.32      219.29     43.72 o 
  -7   9   5       25.87       41.46     23.78 o 
  -6   9   5       69.73       29.02     21.32 o 
  -5   9   5      644.49      665.78     32.59 o 
  -4   9   5      248.01      240.41     25.83 o 
  -3   9   5       10.22      -10.57     19.96 o 
  -2   9   5      699.71      671.35     35.25 o 
  -1   9   5      692.60      706.09     72.68 o 
   0   9   5      498.93      468.95     29.93 o 
   1   9   5      574.45      625.36     34.44 o 
   2   9   5      636.35      759.29     50.46 o 
   3   9   5       19.77       24.74     18.48 o 
   4   9   5      193.57      200.27     21.81 o 
   5   9   5      668.34      704.53     38.92 o 
   6   9   5       49.19       34.26     24.97 o 
   7   9   5       36.56       66.59     28.17 o 
   8   9   5      174.00      228.54     79.36 o 
   9   9   5      160.33      240.24     81.63 o 
  -8  10   5       93.14       70.20     37.83 o 
  -7  10   5       69.62       57.73     33.21 o 
  -6  10   5       16.37        3.38     26.77 o 
  -5  10   5      292.66      232.88     30.05 o 
  -4  10   5      287.87      303.23     30.39 o 
  -3  10   5      606.44      606.49     36.57 o 
  -2  10   5        4.32        4.97     19.55 o 
  -1  10   5      104.45      150.03     18.41 o 
   0  10   5      817.85      874.13     37.63 o 
   1  10   5       94.17      120.84     18.52 o 
   2  10   5       18.43      -16.60     16.73 o 
   3  10   5      683.96      723.78     88.61 o 
   4  10   5      361.87      324.87     28.58 o 
   5  10   5      290.26      311.89     36.49 o 
   6  10   5        7.27       48.38     27.04 o 
   7  10   5       34.75       66.13     31.57 o 
   8  10   5       79.06       75.35     48.09 o 
  -8  11   5      420.42      376.48     45.24 o 
  -7  11   5       32.00        4.69     32.14 o 
  -6  11   5       84.03       50.12     30.51 o 
  -5  11   5      800.53      883.63     46.84 o 
  -4  11   5     1867.40     1778.36     74.05 o 
  -3  11   5      275.68      310.40     28.89 o 
  -2  11   5      441.41      466.39     33.42 o 
  -1  11   5        4.18       16.08     17.30 o 
   0  11   5       22.14        7.32     17.53 o 
   1  11   5       13.48       10.57     18.22 o 
   2  11   5      504.81      541.43     32.74 o 
   3  11   5      252.49      252.58     26.34 o 
   4  11   5     1881.74     1884.92     72.73 o 
   5  11   5      826.39      737.16     57.11 o 
   6  11   5       75.50      109.76     37.31 o 
   7  11   5       37.41       45.54     37.92 o 
   8  11   5      418.80      278.49     74.42 o 
  -7  12   5      158.89      111.99     38.33 o 
  -6  12   5      373.16      398.30     40.08 o 
  -5  12   5      393.79      302.94     35.17 o 
  -4  12   5      626.65      568.76     48.01 o 
  -3  12   5      885.92      796.21     45.78 o 
  -2  12   5      393.15      310.30     30.87 o 
  -1  12   5      119.96      141.00     21.79 o 
   0  12   5      592.52      654.59     43.07 o 
   1  12   5      117.64      121.30     23.51 o 
   2  12   5      332.34      432.57     78.95 o 
   3  12   5      871.21      896.42     51.85 o 
   4  12   5      602.68      631.90    103.82 o 
   5  12   5      371.65      342.21     62.74 o 
   6  12   5      387.49      431.71     47.50 o 
   7  12   5      181.29      262.70    129.32 o 
  -7  13   5      170.46      166.12     58.89 o 
  -6  13   5       30.74       41.12     36.71 o 
  -5  13   5      518.40      637.65     61.25 o 
  -4  13   5       66.10      111.89     60.42 o 
  -3  13   5       32.95       54.46     27.58 o 
  -2  13   5      145.50      142.00     28.20 o 
  -1  13   5      566.84      555.50     31.71 o 
   0  13   5      240.77      257.52     26.05 o 
   1  13   5      552.00      577.26     32.95 o 
   2  13   5      141.40      165.35     29.98 o 
   3  13   5       33.06        6.49     26.68 o 
   4  13   5       55.68       99.75     35.97 o 
   5  13   5      558.92      594.41     53.26 o 
   6  13   5       50.81        7.56     42.38 o 
   7  13   5      183.00      195.75     49.85 o 
  -6  14   5      304.16      344.33     47.25 o 
  -5  14   5       88.59      112.70     42.42 o 
  -4  14   5      141.41      167.85     36.26 o 
  -3  14   5       56.30       35.02     30.86 o 
  -2  14   5       21.42       39.26     30.01 o 
  -1  14   5       88.89       94.25     54.98 o 
   0  14   5      510.60      530.32     33.19 o 
   1  14   5       81.87       81.79     28.90 o 
   2  14   5       37.63       43.98     28.25 o 
   3  14   5       51.44       83.79     29.81 o 
   4  14   5      167.54      218.91     44.21 o 
   5  14   5       88.97      102.03     45.04 o 
   6  14   5      297.84      270.15     54.00 o 
  -5  15   5      142.10      129.94     40.03 o 
  -4  15   5      237.79      238.64     40.42 o 
  -3  15   5        8.68       20.69     33.93 o 
  -2  15   5      165.75      129.08     52.94 o 
  -1  15   5        5.34       15.78     30.32 o 
   0  15   5       19.58       52.20     27.01 o 
   1  15   5        0.97       34.73     36.43 o 
   2  15   5      170.61      167.98     41.64 o 
   3  15   5        8.47       49.09     33.19 o 
   4  15   5      231.57      286.95     78.23 o 
   5  15   5      118.16      199.40     72.33 o 
  -4  16   5        2.51      -20.20     39.70 o 
  -3  16   5      257.46      207.07     41.49 o 
  -2  16   5       32.77        9.84     35.22 o 
  -1  16   5       22.88       46.17     34.35 o 
   0  16   5        2.95       28.77     34.93 o 
   1  16   5       29.88       26.52     33.69 o 
   2  16   5       23.23       49.15     34.93 o 
   3  16   5      262.41      199.23     47.91 o 
   4  16   5        0.39       64.62     47.55 o 
  -1  17   5       24.47       44.69     40.77 o 
   0  17   5       13.37       78.44     47.88 o 
   1  17   5       36.18       61.26     37.27 o 
   0   0   6    49015.22    49406.14   2643.04 o 
   1   0   6     3937.43     4162.06    133.66 o 
   2   0   6    15271.78    15049.05    488.15 o 
   3   0   6      648.09      688.08     23.76 o 
   4   0   6     1289.60     1293.16     48.48 o 
   5   0   6      813.73      808.80     30.31 o 
   6   0   6     6887.95     6834.08    197.86 o 
   7   0   6      426.51      430.93     31.42 o 
   8   0   6      105.60      147.31     37.47 o 
   9   0   6      121.92       61.45     28.29 o 
  10   0   6      186.32      195.99     46.13 o 
 -10   1   6       83.52       96.14     51.59 o 
  -9   1   6      131.44      131.68     30.45 o 
  -8   1   6     1885.93     1654.95     69.36 o 
  -7   1   6     1185.70     1266.70     65.65 o 
  -6   1   6      321.83      332.20     23.74 o 
  -5   1   6     6026.80     6046.24    151.97 o 
  -4   1   6      453.93      470.57     29.36 o 
  -3   1   6      248.42      263.96     19.52 o 
  -2   1   6     2919.62     2993.50    101.94 o 
  -1   1   6    10320.41    10357.78    417.66 o 
   0   1   6     2002.35     1813.52     59.44 o 
   1   1   6    11100.57    10786.08    337.03 o 
   2   1   6     3180.31     3065.97    122.21 o 
   3   1   6      269.61      272.76     15.48 o 
   4   1   6      484.76      493.15     17.34 o 
   5   1   6     5865.79     5736.56    199.49 o 
   6   1   6      313.20      306.03     34.18 o 
   7   1   6     1077.50     1129.35     52.69 o 
   8   1   6     1722.26     1648.49     69.94 o 
   9   1   6      117.92      119.06     30.64 o 
  10   1   6       97.98      135.06     36.17 o 
 -10   2   6       32.91       46.45     34.63 o 
  -9   2   6      551.05      569.08     42.67 o 
  -8   2   6      204.93      206.52     28.33 o 
  -7   2   6      243.10      247.09     22.09 o 
  -6   2   6      913.37      950.75     52.06 o 
  -5   2   6     1680.78     1732.08     56.34 o 
  -4   2   6     1542.93     1510.60     46.95 o 
  -3   2   6     3482.96     3203.56     92.35 o 
  -2   2   6     2022.13     2088.77     59.76 o 
  -1   2   6     1021.98      926.53     34.94 o 
   0   2   6      262.90      250.80     12.61 o 
   1   2   6     1087.43     1025.84     34.36 o 
   2   2   6     1941.04     1904.51     83.74 o 
   3   2   6     3320.94     3163.21     91.07 o 
   4   2   6     1424.30     1380.25     39.86 o 
   5   2   6     1700.96     1752.17     55.87 o 
   6   2   6      866.34      879.05     42.03 o 
   7   2   6      169.10      209.18     25.14 o 
   8   2   6      202.12      261.81     29.43 o 
   9   2   6      604.93      610.97     42.85 o 
  10   2   6       31.57       65.21     35.23 o 
 -10   3   6       47.03       34.06     33.37 o 
  -9   3   6        7.25       16.91     29.34 o 
  -8   3   6     1061.31     1039.01     51.85 o 
  -7   3   6       11.50       19.62     18.44 o 
  -6   3   6      728.60      725.30     32.10 o 
  -5   3   6      183.68      215.10     17.33 o 
  -4   3   6     1312.67     1185.81     35.84 o 
  -3   3   6      441.49      507.93     29.92 o 
  -2   3   6     2574.37     2380.17     72.21 o 
  -1   3   6      450.76      440.58     18.86 o 
   0   3   6     1908.97     1869.61     62.66 o 
   1   3   6      411.37      438.64     24.39 o 
   2   3   6     2316.07     2243.01     76.33 o 
   3   3   6      448.03      490.34     19.31 o 
   4   3   6     1301.82     1178.76     34.63 o 
   5   3   6      188.38      161.10     15.36 o 
   6   3   6      727.04      728.23     27.16 o 
   7   3   6       18.51       -7.55     29.96 o 
   8   3   6     1170.92     1150.74     54.21 o 
   9   3   6       10.37       48.17     29.11 o 
  10   3   6       33.06       61.23     35.13 o 
 -10   4   6       49.37       69.57     35.72 o 
  -9   4   6      297.98      344.84     37.79 o 
  -8   4   6       62.11       94.60     26.95 o 
  -7   4   6      452.12      439.90     27.68 o 
  -6   4   6     2021.87     2011.17     59.54 o 
  -5   4   6      483.88      491.45     29.66 o 
  -4   4   6     1385.15     1324.91     38.31 o 
  -3   4   6     2032.45     1871.01     53.80 o 
  -2   4   6     1892.86     1885.35     50.42 o 
  -1   4   6      641.12      583.20     39.93 o 
   0   4   6       14.66       37.18      8.76 o 
   1   4   6      595.66      560.03     23.37 o 
   2   4   6     1903.84     1868.45     55.66 o 
   3   4   6     2290.76     2108.15     59.83 o 
   4   4   6     1270.70     1225.18     37.19 o 
   5   4   6      452.95      425.15     23.38 o 
   6   4   6     2108.48     2098.62     66.56 o 
   7   4   6      478.89      512.08     28.19 o 
   8   4   6       60.17       86.75     26.93 o 
   9   4   6      285.14      283.60     35.72 o 
  10   4   6       36.18       72.99     36.95 o 
 -10   5   6       53.49       52.43     44.35 o 
  -9   5   6       58.16       84.14     31.71 o 
  -8   5   6      301.37      235.93     28.17 o 
  -7   5   6     1767.60     1761.32     53.59 o 
  -6   5   6       63.39       65.10     16.48 o 
  -5   5   6     4459.47     4413.38    116.19 o 
  -4   5   6      269.10      289.13     16.72 o 
  -3   5   6      283.83      273.84     16.94 o 
  -2   5   6       57.38       62.51      8.92 o 
  -1   5   6     1465.33     1364.14     43.80 o 
   0   5   6     1059.23     1168.84     36.69 o 
   1   5   6     1651.95     1501.32     43.86 o 
   2   5   6       43.81       50.68      8.67 o 
   3   5   6      304.26      315.05     21.23 o 
   4   5   6      289.35      281.46     23.24 o 
   5   5   6     4453.64     4448.50    130.65 o 
   6   5   6       52.49       41.98     17.29 o 
   7   5   6     1631.51     1601.23     69.71 o 
   8   5   6      327.23      365.56     33.58 o 
   9   5   6       49.25       97.94     33.02 o 
  10   5   6       46.94       91.19     39.33 o 
 -10   6   6      238.19      237.33     50.77 o 
  -9   6   6      300.93      313.26     57.88 o 
  -8   6   6      132.77      131.97     25.21 o 
  -7   6   6       67.87       52.48     18.52 o 
  -6   6   6     3179.05     3158.11     83.94 o 
  -5   6   6      133.40      152.19     16.30 o 
  -4   6   6     2093.46     2157.60     65.70 o 
  -3   6   6     1249.10     1238.89     47.33 o 
  -2   6   6     1209.86     1155.48     45.09 o 
  -1   6   6     2055.41     2194.55     58.85 o 
   0   6   6     6474.19     6136.45    172.28 o 
   1   6   6     2167.01     2243.39     58.95 o 
   2   6   6     1102.53     1182.09     34.64 o 
   3   6   6     1159.15     1211.23     36.28 o 
   4   6   6     2112.09     2117.86     66.31 o 
   5   6   6      133.08      170.08     18.23 o 
   6   6   6     3036.68     2897.19     93.50 o 
   7   6   6       46.85       36.95     25.98 o 
   8   6   6      121.29      127.41     69.92 o 
   9   6   6      321.89      375.65     39.89 o 
  10   6   6      244.87      224.72     50.94 o 
  -9   7   6      177.77      123.18     45.81 o 
  -8   7   6      726.93      675.48     38.09 o 
  -7   7   6      113.65      123.14     31.07 o 
  -6   7   6       44.57       61.04     19.52 o 
  -5   7   6     1359.78     1354.56     48.69 o 
  -4   7   6     3124.10     3087.53     82.68 o 
  -3   7   6       27.14       27.46     18.06 o 
  -2   7   6     3506.15     3507.37     91.37 o 
  -1   7   6      862.70      834.45     38.48 o 
   0   7   6       56.56       65.98     13.26 o 
   1   7   6      833.49      859.45     27.63 o 
   2   7   6     3451.37     3471.80     90.83 o 
   3   7   6       21.73       18.91     12.20 o 
   4   7   6     3102.18     3020.19     91.90 o 
   5   7   6     1372.07     1382.35     49.32 o 
   6   7   6       36.67       23.20     19.06 o 
   7   7   6      116.86      186.70     27.18 o 
   8   7   6      692.09      753.11     71.02 o 
   9   7   6      174.70      169.06     48.23 o 
  -9   8   6      484.65      460.13     39.69 o 
  -8   8   6       86.68       38.73     27.39 o 
  -7   8   6      184.36      155.50     25.94 o 
  -6   8   6      121.91      122.96     21.73 o 
  -5   8   6     1631.46     1581.18     54.26 o 
  -4   8   6      361.16      396.22     24.02 o 
  -3   8   6     2814.51     2634.49     79.18 o 
  -2   8   6      849.79      800.85     37.18 o 
  -1   8   6      394.30      380.45     19.98 o 
   0   8   6      307.55      302.92     23.36 o 
   1   8   6      422.60      391.57     20.93 o 
   2   8   6      853.55      833.56     28.70 o 
   3   8   6     2674.63     2562.78     79.32 o 
   4   8   6      363.11      426.89     30.67 o 
   5   8   6     1588.32     1464.91     62.62 o 
   6   8   6      122.94      114.96     41.93 o 
   7   8   6      153.84      141.19     54.23 o 
   8   8   6       94.78      110.76     45.04 o 
   9   8   6      436.39      509.91     84.43 o 
  -9   9   6       50.07       52.78     34.88 o 
  -8   9   6      473.11      476.46     36.83 o 
  -7   9   6        6.43       25.48     25.34 o 
  -6   9   6      196.82      230.73     26.78 o 
  -5   9   6      338.58      391.56     26.64 o 
  -4   9   6      872.86      832.09     34.31 o 
  -3   9   6      152.39      134.93     22.31 o 
  -2   9   6      919.83      876.91    126.20 o 
  -1   9   6      820.51      801.39     37.84 o 
   0   9   6       55.16       50.64     17.43 o 
   1   9   6      922.71      856.84     35.94 o 
   2   9   6      779.41      763.17     44.92 o 
   3   9   6      146.95      109.23     19.32 o 
   4   9   6      746.53      650.77     43.96 o 
   5   9   6      372.23      357.49     33.84 o 
   6   9   6      179.88      195.81     28.42 o 
   7   9   6        8.62      -24.56     29.17 o 
   8   9   6      502.02      510.55     57.31 o 
   9   9   6       51.46      186.02     80.62 o 
  -8  10   6       62.43       10.74     37.06 o 
  -7  10   6      212.84      226.06     66.22 o 
  -6  10   6      367.93      396.08     50.76 o 
  -5  10   6      118.69      110.82     29.61 o 
  -4  10   6      241.22      259.41     36.29 o 
  -3  10   6      445.47      464.55     31.06 o 
  -2  10   6      316.90      346.99     36.34 o 
  -1  10   6      612.23      570.64     32.64 o 
   0  10   6     1329.90     1348.27     47.29 o 
   1  10   6      573.36      554.15     49.13 o 
   2  10   6      379.05      340.83     23.25 o 
   3  10   6      465.13      401.00     30.81 o 
   4  10   6      250.68      273.15     38.04 o 
   5  10   6      120.04      111.70     33.96 o 
   6  10   6      385.40      383.87     45.81 o 
   7  10   6      220.66      209.50     34.42 o 
   8  10   6       61.76       87.50     48.89 o 
  -8  11   6       50.53       -1.86     39.06 o 
  -7  11   6      434.13      391.60     41.25 o 
  -6  11   6       91.18      119.53     32.23 o 
  -5  11   6     1207.49     1142.94     68.17 o 
  -4  11   6       54.96       62.87     39.08 o 
  -3  11   6      208.76      191.91     25.98 o 
  -2  11   6      129.56      115.42     23.68 o 
  -1  11   6      218.27      257.16     29.95 o 
   0  11   6        4.03       27.75     19.41 o 
   1  11   6      167.93      203.44     21.35 o 
   2  11   6      145.76      129.20     23.23 o 
   3  11   6      217.35      255.36     41.65 o 
   4  11   6       47.63       44.26     30.40 o 
   5  11   6     1225.31     1349.22     98.58 o 
   6  11   6       85.56      144.32     38.63 o 
   7  11   6      391.74      392.94     60.30 o 
   8  11   6       40.99       70.01     66.26 o 
  -7  12   6       65.70       67.68     39.07 o 
  -6  12   6      474.71      415.36     40.38 o 
  -5  12   6      254.98      319.92     36.78 o 
  -4  12   6      200.37      154.37     31.88 o 
  -3  12   6     1272.44     1376.14     81.19 o 
  -2  12   6      600.10      521.77     54.03 o 
  -1  12   6      177.92      128.29     25.79 o 
   0  12   6     1053.45     1040.25     41.83 o 
   1  12   6      189.71      196.69     22.87 o 
   2  12   6      536.97      579.04     36.46 o 
   3  12   6     1240.54     1298.72     58.24 o 
   4  12   6      205.44      193.83     51.90 o 
   5  12   6      258.30      293.91     40.07 o 
   6  12   6      448.88      380.72     48.33 o 
   7  12   6       58.82      103.87     46.03 o 
  -7  13   6       22.31       79.41     39.32 o 
  -6  13   6      121.36      129.96     39.02 o 
  -5  13   6        7.30       -0.96     31.63 o 
  -4  13   6      391.19      416.36     42.54 o 
  -3  13   6       42.84       23.06     28.37 o 
  -2  13   6      982.85      945.39     53.40 o 
  -1  13   6       58.28       70.24     26.45 o 
   0  13   6        7.37       11.01     21.28 o 
   1  13   6       51.80       23.97     24.52 o 
   2  13   6      926.17      869.59     46.84 o 
   3  13   6       41.72       37.59     28.22 o 
   4  13   6      395.66      393.54     52.61 o 
   5  13   6        5.61       -4.12     36.50 o 
   6  13   6      120.44      143.81     47.54 o 
   7  13   6       27.32       67.45     50.72 o 
  -6  14   6      102.91      110.47     41.56 o 
  -5  14   6      209.91      137.27     37.43 o 
  -4  14   6      105.96       83.88     43.71 o 
  -3  14   6      433.75      371.08     38.03 o 
  -2  14   6      106.00       94.48     39.51 o 
  -1  14   6       22.26        7.32     28.05 o 
   0  14   6      280.01      343.68     30.50 o 
   1  14   6       15.23        3.44     27.11 o 
   2  14   6      120.51       70.09     30.68 o 
   3  14   6      457.57      348.62     46.16 o 
   4  14   6       95.04      113.74     42.24 o 
   5  14   6      199.85      240.91     49.90 o 
   6  14   6      110.03       94.08     48.39 o 
  -5  15   6      204.28      233.01     43.81 o 
  -4  15   6      148.09      140.05     39.16 o 
  -3  15   6       38.35       29.42     34.63 o 
  -2  15   6       19.09       33.96     33.84 o 
  -1  15   6      225.64      175.23     33.18 o 
   0  15   6       43.28       77.71     32.27 o 
   1  15   6      258.43      301.68     63.52 o 
   2  15   6       25.51       30.73     31.63 o 
   3  15   6       40.78       23.51     38.50 o 
   4  15   6      140.57       62.93     43.28 o 
   5  15   6      200.25      234.73     54.48 o 
  -3  16   6        3.57      -29.26     37.96 o 
  -2  16   6       21.89       11.36     36.19 o 
  -1  16   6        5.99       41.97     35.91 o 
   0  16   6      407.85      450.71     93.93 o 
   1  16   6        6.91       27.04     33.67 o 
   2  16   6       25.53      112.78     39.04 o 
   3  16   6        2.81       70.26     46.72 o 
   0  17   6       30.14       53.54     46.21 o 
   1   0   7     3297.07     3297.74    107.04 o 
   2   0   7     7414.23     7721.79    305.69 o 
   3   0   7    10485.79    10186.38    333.31 o 
   4   0   7     1534.96     1553.98     48.63 o 
   5   0   7      341.16      342.56     31.14 o 
   6   0   7     1191.82     1193.69     43.67 o 
   7   0   7     1605.43     1658.97     68.35 o 
   8   0   7      917.06      867.39     46.48 o 
   9   0   7     1982.84     2098.27    107.18 o 
  10   0   7      126.63       90.57     33.87 o 
 -10   1   7      251.73      218.84     37.64 o 
  -9   1   7      127.68      119.84     38.43 o 
  -8   1   7     2120.37     2097.43     84.40 o 
  -7   1   7      379.10      414.35     31.19 o 
  -6   1   7      372.25      403.26     24.36 o 
  -5   1   7      616.94      613.73     27.18 o 
  -4   1   7     1570.36     1577.21     64.21 o 
  -3   1   7     1309.88     1255.24     48.25 o 
  -2   1   7     2049.09     1844.12     83.96 o 
  -1   1   7     2597.32     2604.49    102.66 o 
   0   1   7      142.11      131.30     13.48 o 
   1   1   7     2721.21     2717.40    103.24 o 
   2   1   7     2180.24     2085.01     67.11 o 
   3   1   7     1295.38     1294.68     40.22 o 
   4   1   7     1719.25     1825.09     47.09 o 
   5   1   7      651.72      649.17     33.38 o 
   6   1   7      389.99      436.93     25.11 o 
   7   1   7      318.45      314.03     54.19 o 
   8   1   7     2269.79     2160.43     84.95 o 
   9   1   7      101.09      141.00     31.63 o 
  10   1   7      262.91      274.48     39.79 o 
 -10   2   7      140.98      144.33     35.72 o 
  -9   2   7      121.24      166.98     30.91 o 
  -8   2   7      131.28      134.79     28.19 o 
  -7   2   7      527.22      545.33     29.17 o 
  -6   2   7     3811.58     3884.74    114.74 o 
  -5   2   7     2238.30     2295.03     73.86 o 
  -4   2   7      999.77      985.12     46.70 o 
  -3   2   7     1069.06     1158.40     39.78 o 
  -2   2   7     1772.65     1817.50     59.59 o 
  -1   2   7      212.52      176.77     11.58 o 
   0   2   7      885.21      934.47     33.46 o 
   1   2   7      178.80      176.25     10.65 o 
   2   2   7     1650.51     1608.08     78.41 o 
   3   2   7     1211.80     1313.23     46.01 o 
   4   2   7      992.70      938.25     35.71 o 
   5   2   7     2419.22     2435.78     72.86 o 
   6   2   7     3687.25     3668.85    133.02 o 
   7   2   7      549.88      545.06     35.49 o 
   8   2   7      170.64      177.83     28.99 o 
   9   2   7      119.09      112.03     29.76 o 
  10   2   7      118.60      128.45     37.65 o 
 -10   3   7      124.81      158.59     37.61 o 
  -9   3   7      333.89      329.76     37.32 o 
  -8   3   7      568.01      553.77     37.58 o 
  -7   3   7       28.24       20.76     20.15 o 
  -6   3   7     1142.43     1207.48     44.48 o 
  -5   3   7     1369.82     1326.75     40.15 o 
  -4   3   7      320.71      314.70     17.73 o 
  -3   3   7      255.57      256.08     15.09 o 
  -2   3   7      328.50      406.37     20.40 o 
  -1   3   7     2046.96     2008.99     65.63 o 
   0   3   7     1876.06     1895.70     98.34 o 
   1   3   7     1842.93     1887.86     64.83 o 
   2   3   7      396.98      456.10     29.08 o 
   3   3   7      274.51      289.89     28.33 o 
   4   3   7      402.78      413.70     21.29 o 
   5   3   7     1265.06     1251.87     44.13 o 
   6   3   7     1129.59     1125.68     93.40 o 
   7   3   7        9.48       16.28     22.58 o 
   8   3   7      537.56      454.23     37.42 o 
   9   3   7      307.99      343.03     36.88 o 
  10   3   7      135.85      205.74     39.33 o 
 -10   4   7      152.26      212.53     58.04 o 
  -9   4   7      338.45      301.97     36.33 o 
  -8   4   7      286.44      304.56     32.16 o 
  -7   4   7       91.92       65.86     20.45 o 
  -6   4   7      487.61      540.54     24.76 o 
  -5   4   7      689.10      696.94     26.64 o 
  -4   4   7      359.04      377.79     18.03 o 
  -3   4   7      716.66      657.31     26.43 o 
  -2   4   7     1561.77     1553.27     55.04 o 
  -1   4   7      823.12      724.25     29.77 o 
   0   4   7      230.25      234.52     16.67 o 
   1   4   7      910.51      801.83     30.30 o 
   2   4   7     1515.72     1526.83     53.78 o 
   3   4   7      778.18      739.69     29.53 o 
   4   4   7      382.76      370.89     32.48 o 
   5   4   7      659.07      687.50     46.12 o 
   6   4   7      466.02      487.98     32.48 o 
   7   4   7      100.07       96.93     23.98 o 
   8   4   7      265.20      315.95     32.51 o 
   9   4   7      337.92      403.99     38.38 o 
  10   4   7      153.65      212.31     38.91 o 
 -10   5   7      125.26      158.15     53.58 o 
  -9   5   7      206.69      211.05     35.13 o 
  -8   5   7     1087.20     1043.44     83.25 o 
  -7   5   7       40.29       39.60     17.98 o 
  -6   5   7       54.69       54.51     22.78 o 
  -5   5   7      297.14      331.06     19.50 o 
  -4   5   7     1647.28     1508.58     49.09 o 
  -3   5   7     1557.76     1499.44     46.66 o 
  -2   5   7     1124.69     1033.81     34.51 o 
  -1   5   7      567.13      577.01     19.11 o 
   0   5   7     1367.91     1451.50     51.88 o 
   1   5   7      498.05      496.90     40.90 o 
   2   5   7     1078.95      979.73     39.37 o 
   3   5   7     1550.76     1514.33     47.93 o 
   4   5   7     1593.60     1455.97     57.26 o 
   5   5   7      303.98      315.03     20.95 o 
   6   5   7       42.39       34.25     17.16 o 
   7   5   7       57.13       81.18     25.03 o 
   8   5   7     1056.65     1027.33     90.95 o 
   9   5   7      180.15      233.97     35.14 o 
  10   5   7      130.75      119.07     39.08 o 
 -10   6   7       89.36      115.10     49.34 o 
  -9   6   7      425.66      432.55     49.16 o 
  -8   6   7      401.79      357.17     35.26 o 
  -7   6   7      335.01      390.91     25.82 o 
  -6   6   7      593.05      583.57     29.93 o 
  -5   6   7     2673.28     2561.78     72.11 o 
  -4   6   7     1578.55     1588.81     53.45 o 
  -3   6   7     5143.95     5085.79    132.80 o 
  -2   6   7     3731.16     3568.20    104.44 o 
  -1   6   7     1204.33     1199.30     35.16 o 
   0   6   7      759.55      780.75     28.01 o 
   1   6   7     1261.41     1255.49     39.41 o 
   2   6   7     3705.77     3664.24     93.11 o 
   3   6   7     5143.11     5215.27    131.46 o 
   4   6   7     1549.81     1668.73     63.39 o 
   5   6   7     2696.61     2634.68     81.32 o 
   6   6   7      595.13      585.36     29.68 o 
   7   6   7      310.64      313.10     47.54 o 
   8   6   7      426.00      406.87     60.52 o 
   9   6   7      402.81      494.63     53.23 o 
  10   6   7       84.26      115.60     47.27 o 
  -9   7   7      123.61      100.88     46.49 o 
  -8   7   7      360.82      426.95     32.72 o 
  -7   7   7      211.25      195.17     24.38 o 
  -6   7   7      830.69      846.52     42.27 o 
  -5   7   7     2402.98     2491.24     78.67 o 
  -4   7   7     1605.12     1608.42     47.64 o 
  -3   7   7      704.34      727.60     26.87 o 
  -2   7   7       75.32       72.51     14.16 o 
  -1   7   7     1970.03     1944.00     55.12 o 
   0   7   7      429.31      429.87     17.37 o 
   1   7   7     2114.16     2146.43     61.72 o 
   2   7   7       39.30       33.30     19.10 o 
   3   7   7      742.76      786.59     39.47 o 
   4   7   7     1625.74     1510.46     61.85 o 
   5   7   7     2457.99     2497.15     92.60 o 
   6   7   7      857.64      926.97     50.14 o 
   7   7   7      185.95      169.16     39.57 o 
   8   7   7      405.86      430.68     49.74 o 
   9   7   7      139.63      139.00     62.47 o 
  -9   8   7       37.82        0.33     33.95 o 
  -8   8   7       52.26       33.81     26.80 o 
  -7   8   7      263.54      284.99     28.07 o 
  -6   8   7     1741.23     1841.99     64.77 o 
  -5   8   7      496.06      472.82     30.12 o 
  -4   8   7     1388.65     1386.13     49.60 o 
  -3   8   7       33.34       23.75     15.93 o 
  -2   8   7      588.03      584.12     30.03 o 
  -1   8   7      164.51      180.81     16.49 o 
   0   8   7      518.00      483.99     22.46 o 
   1   8   7      243.72      226.72     15.44 o 
   2   8   7      532.85      534.38     22.53 o 
   3   8   7       36.62        7.89     16.39 o 
   4   8   7     1362.89     1425.87     58.46 o 
   5   8   7      534.54      507.91     33.20 o 
   6   8   7     1777.94     1926.73     75.92 o 
   7   8   7      230.88      308.68     43.41 o 
   8   8   7       59.19      104.42     43.84 o 
   9   8   7       32.38       31.82     68.22 o 
  -9   9   7       17.08       21.79     35.26 o 
  -8   9   7      339.02      316.22     35.69 o 
  -7   9   7      297.42      277.19     40.44 o 
  -6   9   7      386.25      462.95     32.77 o 
  -5   9   7       89.61       41.38     19.50 o 
  -4   9   7       26.22        7.64     21.98 o 
  -3   9   7      736.36      813.13     38.71 o 
  -2   9   7      115.62       98.72     22.09 o 
  -1   9   7     1324.37     1219.65     63.65 o 
   0   9   7       19.80       19.08     17.27 o 
   1   9   7     1293.47     1234.47     43.23 o 
   2   9   7      123.91      129.81     17.94 o 
   3   9   7      744.72      671.39     31.96 o 
   4   9   7       32.62       43.68     23.60 o 
   5   9   7       75.09       57.64     36.28 o 
   6   9   7      397.27      460.26     62.94 o 
   7   9   7      306.80      386.89     49.61 o 
   8   9   7      301.41      323.82     53.65 o 
   9   9   7        9.57      105.58     82.17 o 
  -8  10   7      217.39      203.75     42.25 o 
  -7  10   7      330.61      362.14     63.75 o 
  -6  10   7      381.35      377.01     46.04 o 
  -5  10   7       46.07       36.48     25.59 o 
  -4  10   7      397.45      426.11     32.34 o 
  -3  10   7      507.50      490.95     33.76 o 
  -2  10   7     1192.09     1190.94     52.61 o 
  -1  10   7      261.66      264.32     29.07 o 
   0  10   7      461.38      493.31     35.35 o 
   1  10   7      274.31      318.28     22.08 o 
   2  10   7     1211.80     1226.70     44.26 o 
   3  10   7      555.42      576.82     32.53 o 
   4  10   7      460.86      468.72     39.07 o 
   5  10   7       47.19       53.88     26.48 o 
   6  10   7      349.33      409.73     43.23 o 
   7  10   7      345.20      408.33    106.83 o 
   8  10   7      220.23      313.12     50.95 o 
  -8  11   7      256.71      179.65     42.28 o 
  -7  11   7       34.47       -2.69     35.31 o 
  -6  11   7       77.41       32.24     52.07 o 
  -5  11   7       16.06       37.43     27.47 o 
  -4  11   7      391.17      313.71     32.09 o 
  -3  11   7      379.46      426.28     33.23 o 
  -2  11   7      103.57       84.37     24.45 o 
  -1  11   7      660.41      641.49     54.98 o 
   0  11   7        7.44       29.80     21.01 o 
   1  11   7      704.17      656.07     31.24 o 
   2  11   7       96.00       96.98     42.36 o 
   3  11   7      420.12      479.48     41.52 o 
   4  11   7      400.34      373.01     39.73 o 
   5  11   7       14.61       21.71     33.40 o 
   6  11   7       75.97       77.12     37.17 o 
   7  11   7       21.19       16.27     39.10 o 
   8  11   7      268.26      134.36     67.69 o 
  -7  12   7      218.27      184.94     41.65 o 
  -6  12   7      398.43      347.15     75.56 o 
  -5  12   7      421.17      390.82     37.62 o 
  -4  12   7      329.19      343.60     36.47 o 
  -3  12   7      564.22      548.97     38.39 o 
  -2  12   7      528.08      509.10     35.48 o 
  -1  12   7      273.40      271.11     29.01 o 
   0  12   7      973.30     1031.66     53.34 o 
   1  12   7      345.48      316.25     30.90 o 
   2  12   7      473.47      502.13     50.45 o 
   3  12   7      541.14      464.07     44.91 o 
   4  12   7      317.60      395.51     41.95 o 
   5  12   7      439.00      375.69     43.80 o 
   6  12   7      424.71      476.18     56.28 o 
   7  12   7      205.88      239.97     80.91 o 
  -6  13   7      340.41      425.94     47.37 o 
  -5  13   7      238.53      233.10     38.03 o 
  -4  13   7      193.05      127.82     34.49 o 
  -3  13   7        8.60       20.46     33.84 o 
  -2  13   7       86.93       62.28     27.74 o 
  -1  13   7     2458.99     2370.76     93.12 o 
   0  13   7      597.35      618.41     49.70 o 
   1  13   7     2455.65     2515.77    133.28 o 
   2  13   7      103.24      110.91     35.62 o 
   3  13   7        6.14       29.75     35.32 o 
   4  13   7      190.66      240.50     39.74 o 
   5  13   7      270.25      256.34     43.85 o 
   6  13   7      342.03      370.95     51.63 o 
  -6  14   7      306.03      269.04     49.55 o 
  -5  14   7      169.17      207.90     40.41 o 
  -4  14   7       87.05       40.30     34.42 o 
  -3  14   7       42.68       25.50     30.51 o 
  -2  14   7      138.37       98.95     42.08 o 
  -1  14   7      168.25      133.80     31.34 o 
   0  14   7      985.10      921.77     71.28 o 
   1  14   7      165.84      261.20     71.86 o 
   2  14   7      158.25      180.20     31.39 o 
   3  14   7       45.31       59.43     43.88 o 
   4  14   7       99.33      113.34     42.56 o 
   5  14   7      182.76      191.06     46.05 o 
   6  14   7      281.46      354.83     53.52 o 
  -5  15   7       66.26       44.18     47.69 o 
  -4  15   7       62.42       23.18     50.68 o 
  -3  15   7       82.00       69.77     35.55 o 
  -2  15   7       86.31       45.63     34.74 o 
  -1  15   7      153.22      151.91     34.11 o 
   0  15   7        4.52       15.33     33.74 o 
   1  15   7      135.89      129.64     42.45 o 
   2  15   7       96.94      215.59     42.63 o 
   3  15   7       84.27      121.52     42.29 o 
   4  15   7       63.27       69.66     42.50 o 
  -3  16   7      299.19      252.20     53.57 o 
  -2  16   7      107.26       49.40     37.36 o 
  -1  16   7        5.87      -10.81     36.09 o 
   0  16   7       10.97      -11.81     40.52 o 
   1  16   7       10.43        9.58     41.49 o 
   2  16   7      111.76      162.86     55.83 o 
   3  16   7      303.60      392.90     71.89 o 
   0   0   8     7293.31     7529.63    297.61 o 
   1   0   8    10062.88     9914.67    376.44 o 
   2   0   8    12013.43    12490.61    492.64 o 
   3   0   8      443.35      437.84     22.85 o 
   4   0   8      734.39      787.61     36.68 o 
   5   0   8     1082.63     1035.14     63.59 o 
   6   0   8      472.45      477.06     39.30 o 
   7   0   8     1016.11     1031.65     49.41 o 
   8   0   8       22.77        5.92     25.20 o 
   9   0   8      181.12      154.85     39.61 o 
  10   0   8       24.93       32.72     33.92 o 
 -10   1   8      214.19      243.24     49.75 o 
  -9   1   8      154.42      136.24     31.76 o 
  -8   1   8      699.08      664.62     41.47 o 
  -7   1   8      819.66      903.84     50.35 o 
  -6   1   8      733.76      700.80     39.41 o 
  -5   1   8     1012.22     1041.13     46.20 o 
  -4   1   8      437.31      441.41     59.44 o 
  -3   1   8     1935.94     1919.06     73.07 o 
  -2   1   8      826.04      820.96     42.46 o 
  -1   1   8      712.18      777.33     36.44 o 
   0   1   8     9904.37     9555.03    303.76 o 
   1   1   8      770.89      765.84     40.43 o 
   2   1   8      954.07      908.44     32.73 o 
   3   1   8     2214.29     2170.74     70.49 o 
   4   1   8      441.61      461.26     21.23 o 
   5   1   8     1033.88     1085.07     46.61 o 
   6   1   8      719.54      722.14     38.08 o 
   7   1   8      838.08      783.13     56.58 o 
   8   1   8      670.42      626.46     47.55 o 
   9   1   8      137.58      159.86     55.22 o 
  10   1   8      230.98      218.59     39.76 o 
 -10   2   8      136.05      199.02     38.04 o 
  -9   2   8      217.94      249.59     41.21 o 
  -8   2   8      680.86      681.97     40.78 o 
  -7   2   8      212.12      201.55     22.63 o 
  -6   2   8      676.95      720.74     32.19 o 
  -5   2   8      623.29      679.31     35.26 o 
  -4   2   8     2258.36     2215.15     78.78 o 
  -3   2   8     1168.12     1170.79     46.12 o 
  -2   2   8     4832.30     4641.03    155.73 o 
  -1   2   8      462.02      517.78     25.45 o 
   0   2   8       37.36       51.17     11.57 o 
   1   2   8      536.42      546.48     21.44 o 
   2   2   8     4887.30     5008.62    192.28 o 
   3   2   8     1128.35     1180.07     43.89 o 
   4   2   8     2182.67     2132.09     65.86 o 
   5   2   8      543.38      557.16     33.38 o 
   6   2   8      662.63      718.73     38.54 o 
   7   2   8      222.82      224.57     26.57 o 
   8   2   8      558.25      548.95     52.46 o 
   9   2   8      205.74      247.81     82.37 o 
  10   2   8      138.75      170.49     40.08 o 
 -10   3   8       98.46      151.91     38.11 o 
  -9   3   8      124.78      175.30     32.53 o 
  -8   3   8      125.30      154.77     29.40 o 
  -7   3   8      312.66      316.50     25.86 o 
  -6   3   8      496.19      488.84     27.58 o 
  -5   3   8      318.76      328.53     21.51 o 
  -4   3   8      140.99      145.85     12.88 o 
  -3   3   8     6120.82     6116.63    165.72 o 
  -2   3   8      586.62      685.99     28.28 o 
  -1   3   8      666.62      622.41     24.89 o 
   0   3   8     1055.87     1112.54     40.00 o 
   1   3   8      545.06      557.12     23.58 o 
   2   3   8      566.82      644.88     26.13 o 
   3   3   8     5739.99     5553.04    186.74 o 
   4   3   8      113.26       74.08     19.53 o 
   5   3   8      352.32      381.26     20.48 o 
   6   3   8      549.12      596.56     34.02 o 
   7   3   8      320.88      358.80     30.04 o 
   8   3   8      158.25      213.34     36.27 o 
   9   3   8      136.36      157.70     33.03 o 
  10   3   8       97.75      132.66     36.44 o 
 -10   4   8      109.98       78.63     46.52 o 
  -9   4   8      272.97      261.64     37.05 o 
  -8   4   8      490.33      503.37     39.05 o 
  -7   4   8      806.23      793.50     43.27 o 
  -6   4   8      367.01      390.05     25.19 o 
  -5   4   8     1770.65     1746.89     54.18 o 
  -4   4   8      165.41      164.65     14.06 o 
  -3   4   8      311.56      303.55     15.28 o 
  -2   4   8     3622.17     3576.22    114.35 o 
  -1   4   8      180.58      167.97     14.57 o 
   0   4   8     1588.72     1627.16     56.14 o 
   1   4   8      320.14      308.13     15.30 o 
   2   4   8     3353.86     3337.84    112.64 o 
   3   4   8      314.72      309.87     17.17 o 
   4   4   8      182.53      160.15     21.36 o 
   5   4   8     2038.40     2076.98     71.27 o 
   6   4   8      358.46      337.44     28.73 o 
   7   4   8      767.64      824.74     48.73 o 
   8   4   8      603.19      486.84     37.85 o 
   9   4   8      288.40      323.98     85.67 o 
  10   4   8       93.66       92.30     39.18 o 
 -10   5   8      214.03      260.03     49.64 o 
  -9   5   8       99.78       95.26     34.50 o 
  -8   5   8      602.43      672.54     59.71 o 
  -7   5   8      397.56      375.61     50.72 o 
  -6   5   8     1920.22     1977.11     59.54 o 
  -5   5   8      460.96      434.10     22.22 o 
  -4   5   8     1909.89     1898.14     55.12 o 
  -3   5   8       21.94       13.76     11.00 o 
  -2   5   8       14.00       21.16     10.84 o 
  -1   5   8      954.22     1008.42     33.87 o 
   0   5   8     6357.16     6158.94    198.06 o 
   1   5   8     1003.72     1065.43     45.03 o 
   2   5   8       45.54       58.62     11.92 o 
   3   5   8       29.99       40.97     13.33 o 
   4   5   8     1988.63     2015.18     87.71 o 
   5   5   8      449.43      449.36     28.03 o 
   6   5   8     1935.20     2071.65     99.06 o 
   7   5   8      352.36      365.70     31.78 o 
   8   5   8      610.94      619.32     42.97 o 
   9   5   8      102.64       97.25     34.07 o 
  10   5   8      212.97      281.64     43.14 o 
 -10   6   8      100.17      105.40     46.69 o 
  -9   6   8      178.85      109.04     44.60 o 
  -8   6   8      311.36      228.30     44.49 o 
  -7   6   8      560.21      582.81     29.55 o 
  -6   6   8      330.55      347.74     22.27 o 
  -5   6   8     2017.81     1979.15     59.04 o 
  -4   6   8      310.65      346.31     19.10 o 
  -3   6   8      204.50      234.59     22.99 o 
  -2   6   8     3377.61     3362.20    101.40 o 
  -1   6   8     1658.52     1653.03     47.76 o 
   0   6   8     1006.97     1110.11     53.83 o 
   1   6   8     1903.54     1838.16     53.18 o 
   2   6   8     3565.22     3578.92    100.39 o 
   3   6   8      207.37      233.48     15.18 o 
   4   6   8      317.42      299.38     29.19 o 
   5   6   8     2004.16     2102.91     78.24 o 
   6   6   8      302.71      312.02     40.61 o 
   7   6   8      532.01      674.90     50.91 o 
   8   6   8      251.85      287.26     34.44 o 
   9   6   8      166.21      156.26     36.58 o 
  10   6   8       95.21      159.82     52.28 o 
  -9   7   8      144.76      115.65     44.89 o 
  -8   7   8       24.68       60.00     27.44 o 
  -7   7   8      310.34      316.87     28.30 o 
  -6   7   8      875.04      947.40     38.65 o 
  -5   7   8      574.86      638.48     30.85 o 
  -4   7   8      469.86      432.67     36.21 o 
  -3   7   8     3532.06     3510.81     91.66 o 
  -2   7   8      721.78      749.91     49.67 o 
  -1   7   8      495.59      494.52     19.54 o 
   0   7   8      598.64      621.39     22.02 o 
   1   7   8      472.06      465.04     21.63 o 
   2   7   8      726.59      767.68     29.24 o 
   3   7   8     3606.85     3390.09    102.27 o 
   4   7   8      439.24      468.88     29.85 o 
   5   7   8      614.05      627.54     36.51 o 
   6   7   8      798.68      774.57     43.54 o 
   7   7   8      336.13      384.07     35.03 o 
   8   7   8       16.60       91.70     71.38 o 
   9   7   8      127.84      176.76     47.28 o 
  -9   8   8      113.49       85.47     44.71 o 
  -8   8   8      525.77      458.88     37.15 o 
  -7   8   8      291.43      258.21     31.15 o 
  -6   8   8      135.17      117.20     22.35 o 
  -5   8   8      609.21      578.08     34.56 o 
  -4   8   8      575.79      581.93     29.61 o 
  -3   8   8     1094.94     1018.29     44.50 o 
  -2   8   8     2924.97     2869.96     83.76 o 
  -1   8   8       44.13       57.77     14.24 o 
   0   8   8        1.81       15.45     13.52 o 
   1   8   8       44.05       58.40     14.90 o 
   2   8   8     2738.64     2686.74     82.91 o 
   3   8   8     1055.56      982.13     45.75 o 
   4   8   8      671.05      703.40     36.63 o 
   5   8   8      616.99      580.59     36.13 o 
   6   8   8      126.04      146.65     27.75 o 
   7   8   8      288.65      358.83     47.94 o 
   8   8   8      620.68      689.77     59.08 o 
   9   8   8      102.24      155.25     47.22 o 
  -9   9   8      140.35      121.69     35.62 o 
  -8   9   8      100.49       89.57     30.19 o 
  -7   9   8        5.15       21.80     25.87 o 
  -6   9   8      112.36       93.92     24.67 o 
  -5   9   8        2.24       -0.34     19.84 o 
  -4   9   8      102.33       97.49     23.66 o 
  -3   9   8      303.90      318.78     28.02 o 
  -2   9   8        7.82       14.21     24.46 o 
  -1   9   8     1096.86     1054.83     45.27 o 
   0   9   8     2008.63     1854.84     68.59 o 
   1   9   8     1049.12     1033.69     43.89 o 
   2   9   8        5.65      -14.15     14.15 o 
   3   9   8      296.50      381.39     29.68 o 
   4   9   8       91.47       72.91     24.06 o 
   5   9   8        3.42       -1.24     24.07 o 
   6   9   8      113.64      194.73     52.36 o 
   7   9   8       17.49       19.49     38.09 o 
   8   9   8       99.29       80.51     46.22 o 
   9   9   8      168.24      253.88     81.09 o 
  -8  10   8       38.65       73.77     40.49 o 
  -7  10   8      346.05      352.89     39.25 o 
  -6  10   8       12.47      -19.30     29.42 o 
  -5  10   8      661.30      610.99     41.79 o 
  -4  10   8        8.63      -21.11     22.94 o 
  -3  10   8       58.69       69.53     22.71 o 
  -2  10   8      450.56      480.88     36.12 o 
  -1  10   8     1032.03     1099.47     48.99 o 
   0  10   8     1008.92     1005.16     44.37 o 
   1  10   8     1210.94     1144.22     47.85 o 
   2  10   8      415.49      432.70     25.47 o 
   3  10   8       72.47       74.00     28.56 o 
   4  10   8        1.60        0.38     35.15 o 
   5  10   8      727.17      762.93     42.88 o 
   6  10   8       23.53       61.12     27.91 o 
   7  10   8      274.53      301.22     48.78 o 
   8  10   8       56.31      105.78     98.04 o 
  -8  11   8      108.27        7.61     42.08 o 
  -7  11   8      128.58       94.42     35.93 o 
  -6  11   8      796.60      724.74     47.19 o 
  -5  11   8      329.66      300.68     44.68 o 
  -4  11   8      321.70      335.74     33.32 o 
  -3  11   8      172.09      181.07     28.38 o 
  -2  11   8      877.79      892.10     44.93 o 
  -1  11   8       95.26       95.48     22.92 o 
   0  11   8      887.77      828.65     40.93 o 
   1  11   8      125.04      160.60     22.72 o 
   2  11   8      951.03      937.25     44.36 o 
   3  11   8      164.73      233.07     36.32 o 
   4  11   8      336.76      392.72     40.67 o 
   5  11   8      328.27      366.85     42.93 o 
   6  11   8      757.43      749.40     56.04 o 
   7  11   8      126.19      139.54     62.03 o 
   8  11   8       99.47      119.34     75.31 o 
  -7  12   8      199.75      165.11     44.41 o 
  -6  12   8      123.08      191.88     37.09 o 
  -5  12   8      356.77      321.44     37.49 o 
  -4  12   8      378.54      330.43     35.01 o 
  -3  12   8      329.56      353.49     59.30 o 
  -2  12   8     1002.79      984.05     49.63 o 
  -1  12   8      532.02      499.07     35.82 o 
   0  12   8      702.71      710.22     39.43 o 
   1  12   8      516.83      538.09     43.28 o 
   2  12   8     1006.56     1041.74     56.72 o 
   3  12   8      307.84      270.91     39.12 o 
   4  12   8      330.11      369.53     41.09 o 
   5  12   8      317.99      369.72     43.71 o 
   6  12   8      111.04      161.26     44.43 o 
   7  12   8      216.49      338.61     73.53 o 
  -6  13   8       38.40       34.34     36.51 o 
  -5  13   8        3.35        1.50     34.01 o 
  -4  13   8       54.73       27.80     30.68 o 
  -3  13   8      561.56      599.86     42.52 o 
  -2  13   8      107.55      129.85     29.28 o 
  -1  13   8      711.86      665.54     75.34 o 
   0  13   8       74.89       32.87     27.47 o 
   1  13   8      694.19      725.70     41.26 o 
   2  13   8       84.95      126.66     40.84 o 
   3  13   8      546.26      563.57     50.43 o 
   4  13   8       62.56       42.29     38.68 o 
   5  13   8        6.66      -23.31     40.09 o 
   6  13   8       37.16        8.06     46.42 o 
  -5  14   8      111.32       63.92     37.74 o 
  -4  14   8       97.66      105.66     35.93 o 
  -3  14   8      129.57       94.86     33.63 o 
  -2  14   8      309.64      253.38     35.19 o 
  -1  14   8       76.30       61.35     29.38 o 
   0  14   8      301.69      278.63     34.46 o 
   1  14   8      102.07      120.20     36.63 o 
   2  14   8      306.59      301.61     59.40 o 
   3  14   8      150.35      122.84     42.99 o 
   4  14   8      134.42      145.12     41.47 o 
   5  14   8      123.23      130.78     46.24 o 
  -4  15   8      137.40      158.64     53.04 o 
  -3  15   8       71.08       48.28     37.24 o 
  -2  15   8       99.37       98.06     36.17 o 
  -1  15   8      132.54      167.58     36.39 o 
   0  15   8      269.15      330.48     37.53 o 
   1  15   8      130.95      162.00     55.05 o 
   2  15   8      115.56      101.35     58.21 o 
   3  15   8       86.12      116.09     43.71 o 
   4  15   8      140.32      129.34     50.04 o 
  -3  16   8        3.27        0.92     37.65 o 
  -2  16   8       39.79       26.18     40.25 o 
  -1  16   8       72.96       91.70     39.01 o 
   0  16   8      236.56      266.42     51.81 o 
   1  16   8       84.03       77.76     61.88 o 
   2  16   8       43.92       56.01     68.34 o 
   3  16   8        3.44       82.11     61.43 o 
   1   0   9      513.09      619.13     24.70 o 
   2   0   9     7016.64     7076.07    281.91 o 
   3   0   9     1191.11     1100.40     53.54 o 
   4   0   9      216.16      219.14     26.22 o 
   5   0   9      100.54      101.54     20.66 o 
   6   0   9       94.67      129.76     28.27 o 
   7   0   9      147.94      148.74     61.57 o 
   8   0   9      849.40      870.38     48.51 o 
   9   0   9       12.84       22.86     29.76 o 
  10   0   9      603.29      674.57     51.36 o 
 -10   1   9       79.47       45.09     50.46 o 
  -9   1   9      350.54      269.04     35.80 o 
  -8   1   9       74.38      111.47     27.96 o 
  -7   1   9     1411.01     1416.76     88.35 o 
  -6   1   9      797.74      792.72     35.11 o 
  -5   1   9      345.13      331.93     25.40 o 
  -4   1   9      542.79      521.99     28.76 o 
  -3   1   9     6902.99     6964.22    284.19 o 
  -2   1   9     6511.82     6734.02    277.21 o 
  -1   1   9     1153.80     1069.68     36.73 o 
   0   1   9    10220.39    10294.91    286.88 o 
   1   1   9     1051.22      970.35     36.98 o 
   2   1   9     6742.93     7057.85    222.97 o 
   3   1   9     7233.41     7129.64    228.00 o 
   4   1   9      570.29      589.15     29.01 o 
   5   1   9      340.60      334.62     24.98 o 
   6   1   9      840.52      930.65     43.31 o 
   7   1   9     1293.79     1285.51     92.96 o 
   8   1   9       68.06      121.75     27.87 o 
   9   1   9      339.18      320.62     37.24 o 
  10   1   9       81.47       63.71     65.03 o 
 -10   2   9       21.81       46.28     38.23 o 
  -9   2   9       45.26       67.70     31.31 o 
  -8   2   9       73.36       57.36     40.84 o 
  -7   2   9      468.27      489.75     29.50 o 
  -6   2   9      224.68      262.68     22.06 o 
  -5   2   9      887.59      865.90     42.19 o 
  -4   2   9      416.12      454.67     26.87 o 
  -3   2   9      359.54      446.10     89.14 o 
  -2   2   9     1477.38     1538.51     65.62 o 
  -1   2   9     1771.42     1905.51     67.97 o 
   0   2   9     1467.79     1509.01     52.00 o 
   1   2   9     2204.92     2294.55     82.41 o 
   2   2   9     1326.08     1439.49     51.90 o 
   3   2   9      382.85      405.44     20.22 o 
   4   2   9      412.58      437.74     20.07 o 
   5   2   9      950.67      971.92     43.08 o 
   6   2   9      203.07      262.55     26.87 o 
   7   2   9      481.24      519.66     53.54 o 
   8   2   9       93.10       84.93     27.65 o 
   9   2   9       45.44       50.85     30.59 o 
  10   2   9       18.37       47.70     34.76 o 
 -10   3   9      181.14      148.49     39.82 o 
  -9   3   9        5.37       34.63     30.87 o 
  -8   3   9       21.03       23.29     25.88 o 
  -7   3   9      198.64      199.81     23.31 o 
  -6   3   9      379.23      387.95     26.19 o 
  -5   3   9      166.21      188.29     24.09 o 
  -4   3   9      136.29      134.80     18.87 o 
  -3   3   9      476.13      450.18     25.03 o 
  -2   3   9     1569.84     1473.96     51.32 o 
  -1   3   9      739.12      802.34     32.58 o 
   0   3   9     7247.87     7213.12    230.83 o 
   1   3   9      756.32      892.20     35.56 o 
   2   3   9     1475.34     1403.47     49.30 o 
   3   3   9      491.76      554.53     68.88 o 
   4   3   9      109.56       90.47     14.99 o 
   5   3   9      152.83      129.97     29.23 o 
   6   3   9      597.27      640.59     37.21 o 
   7   3   9      218.72      216.77     27.92 o 
   8   3   9       25.72       45.46     28.25 o 
   9   3   9        3.60       32.29     30.76 o 
  10   3   9      166.53      140.19     38.85 o 
 -10   4   9      107.95      130.70     39.87 o 
  -9   4   9       52.82       73.05     41.78 o 
  -8   4   9      247.11      285.24     45.69 o 
  -7   4   9      175.38      151.23     22.85 o 
  -6   4   9       37.90       47.83     18.74 o 
  -5   4   9      426.98      485.23     22.55 o 
  -4   4   9      352.18      347.67     19.05 o 
  -3   4   9        6.94        7.86     14.47 o 
  -2   4   9     1688.92     1627.00     60.55 o 
  -1   4   9     1767.30     1729.22     58.17 o 
   0   4   9      131.89      105.07     12.41 o 
   1   4   9     1634.97     1568.97     57.78 o 
   2   4   9     1803.80     1762.36     59.36 o 
   3   4   9        2.48       16.57     17.76 o 
   4   4   9      476.61      465.59     29.99 o 
   5   4   9      495.12      420.22     39.47 o 
   6   4   9       50.34       22.58     22.42 o 
   7   4   9      241.39      203.79     28.74 o 
   8   4   9      187.56      283.05     33.85 o 
   9   4   9       40.14        5.74     32.31 o 
  10   4   9       87.69      123.62     39.15 o 
 -10   5   9       16.90       15.54     42.69 o 
  -9   5   9      370.88      363.40     39.57 o 
  -8   5   9       11.55       67.20     26.76 o 
  -7   5   9      698.05      656.09     44.67 o 
  -6   5   9      415.48      428.15     24.04 o 
  -5   5   9      244.85      256.21     19.09 o 
  -4   5   9       70.38       55.53     13.68 o 
  -3   5   9     4567.08     4515.34    133.69 o 
  -2   5   9     1678.19     1782.53     62.70 o 
  -1   5   9      984.35      927.22     32.58 o 
   0   5   9       99.70       94.98     11.02 o 
   1   5   9      969.45      980.68     37.24 o 
   2   5   9     1639.28     1713.35     61.15 o 
   3   5   9     4762.93     4914.61    190.90 o 
   4   5   9       73.50       80.97     22.16 o 
   5   5   9      208.62      250.14     51.00 o 
   6   5   9      386.55      353.05     39.63 o 
   7   5   9      685.99      722.20     43.09 o 
   8   5   9        8.75       -8.07     27.90 o 
   9   5   9      368.37      361.31     41.70 o 
  10   5   9       12.32       25.56     40.80 o 
  -9   6   9       65.90       65.70     42.90 o 
  -8   6   9      487.08      487.97     52.15 o 
  -7   6   9      162.50      167.94     23.73 o 
  -6   6   9       33.28       34.95     17.15 o 
  -5   6   9      485.19      503.28     34.26 o 
  -4   6   9     1442.77     1479.14     45.92 o 
  -3   6   9       32.41       21.08     14.08 o 
  -2   6   9     4704.14     4541.57    132.51 o 
  -1   6   9     1866.37     1895.97     52.57 o 
   0   6   9      206.14      220.68     12.98 o 
   1   6   9     1943.64     1930.63     67.29 o 
   2   6   9     4653.56     4689.83    151.74 o 
   3   6   9       21.21       27.23     23.04 o 
   4   6   9     1455.72     1572.47     99.18 o 
   5   6   9      560.09      594.33     44.00 o 
   6   6   9       36.50       14.00     55.77 o 
   7   6   9      128.24      110.79     57.59 o 
   8   6   9      560.44      625.68     43.34 o 
   9   6   9       77.85      104.82     37.21 o 
  -9   7   9      160.79      149.85     89.52 o 
  -8   7   9      103.77       42.20     56.00 o 
  -7   7   9      250.22      250.14     27.12 o 
  -6   7   9      776.42      798.15     37.37 o 
  -5   7   9       17.79       25.68     17.94 o 
  -4   7   9      260.24      230.51     19.97 o 
  -3   7   9     1657.38     1714.41     57.09 o 
  -2   7   9      703.84      762.57     30.53 o 
  -1   7   9     1712.15     1783.25     49.41 o 
   0   7   9     5349.29     5290.95    135.68 o 
   1   7   9     1595.13     1675.76     54.73 o 
   2   7   9      785.29      774.14     29.78 o 
   3   7   9     1725.44     1789.66     65.92 o 
   4   7   9      279.35      340.43     33.63 o 
   5   7   9       17.26       39.67     27.11 o 
   6   7   9      885.50      968.34     95.69 o 
   7   7   9      287.30      345.70     76.45 o 
   8   7   9       88.19      104.63     70.37 o 
   9   7   9      191.06      206.50     51.66 o 
  -9   8   9       10.38       -4.94     40.26 o 
  -8   8   9      215.85      214.79     42.04 o 
  -7   8   9      392.66      460.41     53.56 o 
  -6   8   9        0.94      -14.76     21.18 o 
  -5   8   9      836.19      807.09     48.68 o 
  -4   8   9       70.39       67.41     17.89 o 
  -3   8   9       60.69       98.06     31.67 o 
  -2   8   9       25.92       19.41     14.59 o 
  -1   8   9      553.04      538.93     41.07 o 
   0   8   9      411.37      411.85     21.95 o 
   1   8   9      539.38      524.72     24.53 o 
   2   8   9       29.88       25.18     15.69 o 
   3   8   9       54.05      123.75     28.07 o 
   4   8   9       62.81       18.28     28.44 o 
   5   8   9      878.48      917.95     54.29 o 
   6   8   9        3.31      -28.00     55.41 o 
   7   8   9      387.03      505.38     84.55 o 
   8   8   9      213.66      299.64     77.88 o 
   9   8   9       10.14       40.76     48.98 o 
  -8   9   9        3.16      -14.93     29.94 o 
  -7   9   9      238.90      228.39     30.25 o 
  -6   9   9      429.80      458.80     31.90 o 
  -5   9   9       18.41       39.87     20.53 o 
  -4   9   9      216.28      193.94     26.65 o 
  -3   9   9      518.54      566.47     33.95 o 
  -2   9   9      729.92      713.15     63.51 o 
  -1   9   9      109.55       68.07     29.60 o 
   0   9   9     1630.08     1681.04     63.51 o 
   1   9   9      108.46       94.34     19.43 o 
   2   9   9      767.79      767.19     52.20 o 
   3   9   9      561.16      544.03     42.58 o 
   4   9   9      192.25      205.54     26.69 o 
   5   9   9       29.70       29.18     45.03 o 
   6   9   9      367.79      359.35     47.90 o 
   7   9   9      240.33      313.76     72.63 o 
   8   9   9        1.59      133.05     80.91 o 
  -8  10   9      126.81      122.63     40.50 o 
  -7  10   9        6.94       -4.59     31.63 o 
  -6  10   9        3.54      -27.65     27.65 o 
  -5  10   9       31.16       22.37     26.51 o 
  -4  10   9       99.87      135.53     27.56 o 
  -3  10   9      206.77      232.87     27.54 o 
  -2  10   9      526.92      545.26     44.19 o 
  -1  10   9      153.13      111.00     21.96 o 
   0  10   9      242.75      221.28     24.01 o 
   1  10   9      184.07      208.57     22.86 o 
   2  10   9      677.63      704.05     33.90 o 
   3  10   9      183.58      147.29     44.39 o 
   4  10   9      166.20      185.43     31.26 o 
   5  10   9       20.94      -19.39     25.98 o 
   6  10   9        2.76       34.86     39.30 o 
   7  10   9       14.67        7.24     41.19 o 
   8  10   9      130.35      155.04     75.97 o 
  -7  11   9      117.52      139.66     38.29 o 
  -6  11   9       74.43      103.51     33.29 o 
  -5  11   9      105.56      121.66     31.38 o 
  -4  11   9       50.38       52.70     27.36 o 
  -3  11   9     1368.27     1455.68     62.39 o 
  -2  11   9       13.04       11.52     22.67 o 
  -1  11   9      548.51      569.66     34.68 o 
   0  11   9      185.35      204.09     26.22 o 
   1  11   9      585.37      580.42     34.33 o 
   2  11   9       17.29       39.09     44.09 o 
   3  11   9     1472.06     1424.45    102.66 o 
   4  11   9       63.22      131.98     34.51 o 
   5  11   9      112.11      114.40     36.32 o 
   6  11   9       85.85      101.52     40.26 o 
   7  11   9      131.20      252.87     67.92 o 
  -7  12   9       94.69      128.62     44.07 o 
  -6  12   9       22.80       14.20     35.48 o 
  -5  12   9      276.35      272.14     53.11 o 
  -4  12   9      137.16      118.29     30.89 o 
  -3  12   9        5.66      -20.51     26.69 o 
  -2  12   9      740.68      720.17     41.65 o 
  -1  12   9      421.79      397.99     32.11 o 
   0  12   9      228.00      210.24     32.22 o 
   1  12   9      420.28      376.42     31.34 o 
   2  12   9      715.52      834.46     76.86 o 
   3  12   9        8.67      -10.37     47.19 o 
   4  12   9      157.13      177.63     38.16 o 
   5  12   9      333.30      454.94     55.65 o 
   6  12   9       18.65       10.41     40.87 o 
   7  12   9       79.79      138.23     68.46 o 
  -6  13   9      428.03      443.63     46.28 o 
  -5  13   9        7.61      -18.48     34.75 o 
  -4  13   9       49.30       78.70     40.22 o 
  -3  13   9       19.88       13.13     31.93 o 
  -2  13   9      809.41      749.16     57.23 o 
  -1  13   9      123.78       82.31     28.91 o 
   0  13   9     1394.74     1320.86     71.92 o 
   1  13   9      106.16      106.04     32.33 o 
   2  13   9      840.32      932.00     79.36 o 
   3  13   9       25.98      -18.71     53.03 o 
   4  13   9       58.84       88.89     39.80 o 
   5  13   9        4.11        1.38     38.79 o 
   6  13   9      474.56      527.71     60.77 o 
  -5  14   9      178.72      235.83     40.88 o 
  -4  14   9       30.26       33.30     34.81 o 
  -3  14   9       19.02       -8.44     34.03 o 
  -2  14   9       59.74       58.84     33.83 o 
  -1  14   9      330.91      351.65     39.18 o 
   0  14   9        0.21       24.50     31.39 o 
   1  14   9      380.12      431.44     43.14 o 
   2  14   9       70.93      102.90     53.21 o 
   3  14   9       17.37       25.08     53.39 o 
   4  14   9       20.16        3.28     58.87 o 
   5  14   9      201.01      235.76     50.63 o 
  -4  15   9       33.48      -20.78     40.63 o 
  -3  15   9      193.70      176.79     40.64 o 
  -2  15   9       65.95       77.26     36.77 o 
  -1  15   9      116.34      103.29     35.85 o 
   0  15   9       46.64       39.97     33.68 o 
   1  15   9      136.16      168.80     61.31 o 
   2  15   9       64.29      178.21     66.20 o 
   3  15   9      184.38      177.02     69.24 o 
   4  15   9       40.30       38.13     61.85 o 
  -2  16   9      177.86      236.21     42.18 o 
  -1  16   9       27.61        5.61     36.93 o 
   0  16   9       29.63       84.67     43.39 o 
   1  16   9       28.92       53.15     62.86 o 
   2  16   9      162.92      202.52     66.44 o 
   0   0  10     9726.94    10300.94    406.03 o 
   1   0  10    12401.85    12131.21    385.77 o 
   2   0  10      680.59      634.62     25.59 o 
   3   0  10       16.43        4.29     16.47 o 
   4   0  10      962.87      940.16     51.26 o 
   5   0  10     2130.26     1959.34     75.37 o 
   6   0  10      237.24      223.47     25.85 o 
   7   0  10      281.83      247.86     39.98 o 
   8   0  10      196.61      219.28     31.09 o 
   9   0  10       48.76       52.68     31.92 o 
  10   0  10      112.52      137.80     41.54 o 
 -10   1  10       39.19       16.86     36.39 o 
  -9   1  10      103.41       82.98     34.25 o 
  -8   1  10      213.29      201.51     40.76 o 
  -7   1  10       88.33      116.89     26.38 o 
  -6   1  10      718.14      757.26     36.95 o 
  -5   1  10      355.61      381.93     27.33 o 
  -4   1  10     1356.52     1442.46     63.01 o 
  -3   1  10     1639.53     1681.83     86.48 o 
  -2   1  10      946.61      909.65     47.85 o 
  -1   1  10     1475.73     1436.43     48.60 o 
   0   1  10     7296.84     7382.11    207.08 o 
   1   1  10     1387.66     1331.10     57.78 o 
   2   1  10     1052.15     1048.18     45.29 o 
   3   1  10     1678.21     1760.00     61.01 o 
   4   1  10     1357.21     1364.11     68.81 o 
   5   1  10      348.27      374.53     27.26 o 
   6   1  10      669.47      658.48     38.58 o 
   7   1  10       96.92      133.57     44.14 o 
   8   1  10      201.34      204.45     32.36 o 
   9   1  10       95.84      101.96     35.02 o 
  10   1  10       41.55       64.03     36.24 o 
 -10   2  10       60.59       49.36     52.87 o 
  -9   2  10       35.22       40.96     33.28 o 
  -8   2  10       79.86       65.08     29.17 o 
  -7   2  10      186.53      236.39     24.35 o 
  -6   2  10      304.73      304.04     22.90 o 
  -5   2  10      181.78      198.99     22.28 o 
  -4   2  10        8.71       17.68     31.86 o 
  -3   2  10     1169.10     1129.57     54.53 o 
  -2   2  10     2458.63     2442.32    115.80 o 
  -1   2  10     2404.67     2319.56     76.19 o 
   0   2  10     1087.02     1097.37     35.22 o 
   1   2  10     2266.79     2270.72     87.67 o 
   2   2  10     2399.57     2278.87     78.87 o 
   3   2  10     1051.98     1046.44     40.71 o 
   4   2  10       18.62       38.15     20.29 o 
   5   2  10      128.30      149.05     22.05 o 
   6   2  10      254.47      240.58     27.87 o 
   7   2  10      213.49      170.72     27.89 o 
   8   2  10       39.27        8.59     26.29 o 
   9   2  10       54.87      119.27     34.57 o 
  10   2  10       67.31       54.38     37.28 o 
 -10   3  10        2.20        4.30     36.42 o 
  -9   3  10       44.16       68.79     34.54 o 
  -8   3  10      147.92      242.91     32.00 o 
  -7   3  10      662.36      609.76     33.71 o 
  -6   3  10      213.96      208.64     24.88 o 
  -5   3  10      107.49       87.46     16.89 o 
  -4   3  10      138.98      168.17     20.20 o 
  -3   3  10     1916.33     1914.99     67.89 o 
  -2   3  10     2129.03     2248.33     76.29 o 
  -1   3  10     1105.43     1185.27     41.64 o 
   0   3  10      201.47      216.72     12.59 o 
   1   3  10      971.49     1028.94     39.89 o 
   2   3  10     2141.28     2146.46     93.81 o 
   3   3  10     1808.15     1851.58     66.48 o 
   4   3  10      115.59      151.74     40.90 o 
   5   3  10       87.33       42.70     25.92 o 
   6   3  10      246.88      210.13     26.06 o 
   7   3  10      623.40      644.22     47.68 o 
   8   3  10      186.24      205.38     33.54 o 
   9   3  10       22.61       27.62     43.56 o 
  10   3  10        8.35       48.40     37.76 o 
 -10   4  10      112.19      108.48     50.18 o 
  -9   4  10        2.10       66.05     46.86 o 
  -8   4  10      131.92       68.65     25.36 o 
  -7   4  10      301.90      286.18     26.35 o 
  -6   4  10      238.05      245.41     23.30 o 
  -5   4  10      588.38      622.16     35.06 o 
  -4   4  10      203.61      233.85     16.30 o 
  -3   4  10      801.69      781.05     34.38 o 
  -2   4  10      580.06      562.77     26.54 o 
  -1   4  10     1770.99     1743.35     64.55 o 
   0   4  10      836.69      777.83     27.68 o 
   1   4  10     1935.29     1934.10     64.16 o 
   2   4  10      499.24      539.60     24.70 o 
   3   4  10      720.75      693.80     40.81 o 
   4   4  10      133.44      156.04     59.29 o 
   5   4  10      752.01      753.47     90.27 o 
   6   4  10      190.76      214.91     25.55 o 
   7   4  10      357.09      333.63     31.41 o 
   8   4  10      182.58      191.28     31.84 o 
   9   4  10       11.53       17.21     31.83 o 
  10   4  10       95.24      111.03     39.77 o 
  -9   5  10       13.91       54.00     34.24 o 
  -8   5  10       79.83      102.11     35.05 o 
  -7   5  10      181.19      172.57     24.99 o 
  -6   5  10      450.39      454.70     25.83 o 
  -5   5  10      119.53      101.96     16.71 o 
  -4   5  10      205.35      191.63     16.45 o 
  -3   5  10      235.17      242.09     17.54 o 
  -2   5  10     1651.71     1640.24     59.87 o 
  -1   5  10      664.10      637.59     24.36 o 
   0   5  10     5928.83     5786.66    163.74 o 
   1   5  10      578.70      557.84     26.84 o 
   2   5  10     1670.26     1625.39     58.42 o 
   3   5  10      248.49      233.69     33.19 o 
   4   5  10      251.60      241.02     27.00 o 
   5   5  10       61.09      138.17     56.66 o 
   6   5  10      474.32      545.66     44.58 o 
   7   5  10      174.95      203.71     30.34 o 
   8   5  10       65.28       89.43     30.80 o 
   9   5  10       20.22       53.75     35.13 o 
  -9   6  10       16.54      -13.97     38.65 o 
  -8   6  10      176.60      142.84     41.29 o 
  -7   6  10      409.67      457.07     31.98 o 
  -6   6  10      635.43      611.82     28.83 o 
  -5   6  10      124.80      109.95     23.39 o 
  -4   6  10      349.64      399.62     21.38 o 
  -3   6  10      427.90      428.97     23.27 o 
  -2   6  10      967.48      928.86     34.30 o 
  -1   6  10     3914.90     3838.27    112.83 o 
   0   6  10     1707.19     1668.80     52.72 o 
   1   6  10     3989.74     3933.22    128.76 o 
   2   6  10      968.59      892.75     49.52 o 
   3   6  10      441.05      519.07     53.33 o 
   4   6  10      410.99      439.53     35.59 o 
   5   6  10      118.36      230.11     60.83 o 
   6   6  10      573.40      593.45     81.81 o 
   7   6  10      350.80      346.03     43.42 o 
   8   6  10      156.93       96.75     32.57 o 
   9   6  10        9.56       23.00     34.96 o 
  -9   7  10      124.16      114.44     46.45 o 
  -8   7  10      154.74      159.79     36.64 o 
  -7   7  10      489.92      544.42     33.84 o 
  -6   7  10       78.70       78.96     21.18 o 
  -5   7  10      462.44      453.95     26.94 o 
  -4   7  10      359.11      361.74     27.24 o 
  -3   7  10     2924.81     2841.22     88.65 o 
  -2   7  10     1129.79     1134.44     41.14 o 
  -1   7  10     1055.55     1039.11     32.97 o 
   0   7  10      949.47      985.28     31.68 o 
   1   7  10     1023.75     1018.66     36.23 o 
   2   7  10     1246.27     1201.42     48.11 o 
   3   7  10     2998.23     3028.87    102.22 o 
   4   7  10      365.92      425.83     38.70 o 
   5   7  10      440.52      382.52     73.29 o 
   6   7  10       76.19      -12.57     59.11 o 
   7   7  10      523.30      563.77     89.20 o 
   8   7  10      125.03      215.04    103.76 o 
   9   7  10      135.87      185.09     48.26 o 
  -9   8  10       60.94       17.81     39.91 o 
  -8   8  10       69.46       92.74     29.35 o 
  -7   8  10       27.62       34.77     25.39 o 
  -6   8  10        5.70        2.40     21.12 o 
  -5   8  10       15.67        6.31     19.15 o 
  -4   8  10      138.98      117.19     22.36 o 
  -3   8  10      776.32      776.25     51.46 o 
  -2   8  10      899.81      860.02     34.77 o 
  -1   8  10      750.69      804.70     32.12 o 
   0   8  10       51.98       57.17     14.96 o 
   1   8  10      807.25      806.50     31.78 o 
   2   8  10      876.87      918.76     40.89 o 
   3   8  10      623.61      707.07     79.28 o 
   4   8  10      136.98      199.84     58.51 o 
   5   8  10       21.32       29.25     32.77 o 
   6   8  10        3.40       -1.73     67.09 o 
   7   8  10       28.32       85.50     75.07 o 
   8   8  10       85.96      185.90     84.49 o 
   9   8  10       62.09       82.83     62.59 o 
  -8   9  10       11.16       -3.87     30.91 o 
  -7   9  10       72.96       49.90     27.65 o 
  -6   9  10       30.46      -10.85     24.12 o 
  -5   9  10       19.21        8.83     21.30 o 
  -4   9  10      167.38      123.16     25.30 o 
  -3   9  10      416.71      496.94     31.85 o 
  -2   9  10      925.87      951.54     43.01 o 
  -1   9  10      493.45      504.99     44.30 o 
   0   9  10      321.64      299.97     24.89 o 
   1   9  10      468.06      470.11     25.67 o 
   2   9  10      854.54      840.55     41.31 o 
   3   9  10      391.66      452.97     64.41 o 
   4   9  10      124.34      112.32     42.99 o 
   5   9  10       30.79       42.12     31.29 o 
   6   9  10       57.53       90.33     71.98 o 
   7   9  10       71.19      163.73     70.61 o 
   8   9  10       13.97       61.19     83.36 o 
  -8  10  10       45.27      -29.63     39.47 o 
  -7  10  10       93.62       68.15     33.77 o 
  -6  10  10      202.90      206.61     33.59 o 
  -5  10  10       31.36       55.23     28.83 o 
  -4  10  10       44.86       42.35     24.75 o 
  -3  10  10      248.31      271.76     34.09 o 
  -2  10  10      157.44      134.00     24.16 o 
  -1  10  10      925.63      992.11     45.76 o 
   0  10  10      137.30      171.41     22.83 o 
   1  10  10     1055.94     1074.23     52.11 o 
   2  10  10      172.38      172.38     55.26 o 
   3  10  10      260.21      322.23     49.69 o 
   4  10  10       73.09       94.68     39.44 o 
   5  10  10       76.02       69.77     37.46 o 
   6  10  10      183.32      167.79     68.52 o 
   7  10  10       56.10      107.96     71.38 o 
   8  10  10       52.89       57.50     84.67 o 
  -7  11  10       54.29       78.88     36.90 o 
  -6  11  10      345.00      327.79     39.51 o 
  -5  11  10      190.06      185.82     31.45 o 
  -4  11  10      242.83      203.45     32.57 o 
  -3  11  10        6.57       34.28     28.15 o 
  -2  11  10       16.42        6.38     23.99 o 
  -1  11  10       83.80       66.37     36.02 o 
   0  11  10       82.87       62.70     32.52 o 
   1  11  10       47.65       60.89     22.81 o 
   2  11  10       35.47        6.97     41.95 o 
   3  11  10        3.95       46.47     45.58 o 
   4  11  10      254.23      308.16     55.35 o 
   5  11  10      130.94      136.45     50.82 o 
  -7  12  10       46.36       25.56     41.64 o 
  -6  12  10      129.63      103.56     36.99 o 
  -5  12  10       53.81       53.82     33.13 o 
  -4  12  10      354.39      403.19     37.65 o 
  -3  12  10      328.49      366.66     34.33 o 
  -2  12  10      236.20      231.96     29.61 o 
  -1  12  10      384.63      317.18     36.11 o 
   0  12  10      200.65      277.80     33.03 o 
   1  12  10      327.19      336.64     37.99 o 
   2  12  10      226.20      238.51     51.96 o 
   3  12  10      283.21      270.45     59.64 o 
   4  12  10      312.98      288.20     61.19 o 
   5  12  10       45.22      140.79     55.95 o 
  -6  13  10        9.61      -13.35     37.34 o 
  -5  13  10       77.81       21.39     34.40 o 
  -4  13  10      223.13      207.34     35.64 o 
  -3  13  10      839.79      786.83     49.21 o 
  -2  13  10      277.70      246.27     33.86 o 
  -1  13  10      199.28      271.27     32.99 o 
   0  13  10        3.11       14.15     29.51 o 
   1  13  10      197.30      249.30     55.29 o 
   2  13  10      272.76      239.76     55.23 o 
   3  13  10      827.41      882.84     81.39 o 
   4  13  10      230.54      310.55     59.70 o 
   5  13  10       80.59       83.77     62.50 o 
  -5  14  10        8.10      -37.59     37.59 o 
  -4  14  10       41.04        0.57     36.83 o 
  -3  14  10      265.74      304.38     38.96 o 
  -2  14  10      173.07      196.92     34.09 o 
  -1  14  10      183.16      193.43     35.68 o 
   0  14  10        0.55      -24.66     29.59 o 
   1  14  10      204.63      209.20     61.13 o 
   2  14  10      185.05      276.76     65.01 o 
   3  14  10      272.59      342.54     69.83 o 
   4  14  10       56.37       39.92     54.52 o 
   5  14  10       15.70       72.63     68.34 o 
  -4  15  10        4.75       18.72     38.71 o 
  -3  15  10       77.32      133.22     39.68 o 
  -2  15  10       98.85      135.52     52.87 o 
  -1  15  10       66.95      113.09     36.38 o 
   0  15  10       57.11       -0.35     34.21 o 
   1  15  10       43.13       27.83     65.06 o 
   2  15  10      105.84       92.29     60.12 o 
   3  15  10       89.14      130.31     63.34 o 
   4  15  10        7.08       32.17     69.53 o 
  -1  16  10       73.75       72.81     44.60 o 
   0  16  10       35.77       -5.24     67.57 o 
   1  16  10       73.76       78.05     71.50 o 
   1   0  11     4513.18     4583.31    148.74 o 
   2   0  11     1224.75     1162.56     42.60 o 
   3   0  11     6980.23     6682.62    273.34 o 
   4   0  11      143.15      126.34     39.89 o 
   5   0  11      213.99      218.08     23.75 o 
   6   0  11      102.69      124.69     28.23 o 
   7   0  11     1478.23     1414.92     84.42 o 
   8   0  11       41.15       23.37     28.20 o 
   9   0  11      206.05      182.52     36.22 o 
  10   0  11       52.91       51.58     37.20 o 
 -10   1  11       57.06       54.13     37.85 o 
  -9   1  11        5.84       23.49     31.56 o 
  -8   1  11      116.30      188.43     32.96 o 
  -7   1  11      466.78      476.20     29.73 o 
  -6   1  11       13.56       30.99     28.72 o 
  -5   1  11      329.44      321.40     27.05 o 
  -4   1  11     1189.39     1180.59     63.54 o 
  -3   1  11     1468.25     1420.83     67.81 o 
  -2   1  11     5154.74     5023.40    243.13 o 
  -1   1  11      313.95      298.15     16.64 o 
   0   1  11     1318.85     1308.14     41.13 o 
   1   1  11      311.81      307.10     17.08 o 
   2   1  11     5535.12     5311.01    200.00 o 
   3   1  11     1490.32     1435.16     67.20 o 
   4   1  11     1394.87     1376.30     67.27 o 
   5   1  11      432.18      352.67     33.64 o 
   6   1  11       24.94        7.82     22.26 o 
   7   1  11      453.26      440.60     63.86 o 
   8   1  11       98.67       58.58     29.18 o 
   9   1  11       11.67      -23.06     31.48 o 
  10   1  11       59.29       65.99     38.06 o 
 -10   2  11      187.95      206.59     75.19 o 
  -9   2  11       41.82       10.58     34.51 o 
  -8   2  11       58.04       94.86     27.75 o 
  -7   2  11       22.32       10.06     21.04 o 
  -6   2  11      646.82      663.88     47.34 o 
  -5   2  11      713.60      779.64     39.16 o 
  -4   2  11      623.39      665.09     42.89 o 
  -3   2  11     1055.13     1167.20     69.92 o 
  -2   2  11     1533.18     1563.98    116.78 o 
  -1   2  11       90.22       87.79     10.51 o 
   0   2  11     4836.98     4870.13    138.25 o 
   1   2  11      133.84      131.12     21.44 o 
   2   2  11     1432.32     1489.97     54.53 o 
   3   2  11     1192.41     1177.63     58.02 o 
   4   2  11      560.32      604.38     40.38 o 
   5   2  11      758.29      756.97     48.69 o 
   6   2  11      571.07      570.34     36.35 o 
   7   2  11       33.17       56.64     24.88 o 
   8   2  11       76.68       53.67     28.73 o 
   9   2  11       40.49       57.56     33.21 o 
  10   2  11      164.95      170.22     42.82 o 
 -10   3  11        0.80       23.09     40.06 o 
  -9   3  11       38.83       55.92     36.53 o 
  -8   3  11       17.22        3.53     28.81 o 
  -7   3  11      188.77      251.14     27.24 o 
  -6   3  11      196.42      240.37     28.57 o 
  -5   3  11      403.99      498.09     54.82 o 
  -4   3  11       90.86       85.15     23.87 o 
  -3   3  11       10.25       36.39     20.10 o 
  -2   3  11      228.23      233.94     60.18 o 
  -1   3  11     2612.52     2559.83     72.04 o 
   0   3  11      299.63      268.76     14.80 o 
   1   3  11     2294.85     2321.88    104.71 o 
   2   3  11      196.94      197.01     16.79 o 
   3   3  11        9.13       -3.90     12.76 o 
   4   3  11      106.74      137.71     55.65 o 
   5   3  11      293.94      308.04     60.12 o 
   6   3  11      208.93      228.97     33.67 o 
   7   3  11      215.63      192.03     28.65 o 
   8   3  11       11.57        5.29     26.32 o 
   9   3  11       36.54       24.14     35.93 o 
  10   3  11        2.10       17.36     41.36 o 
  -9   4  11      118.08      121.76     41.86 o 
  -8   4  11       41.01       28.69     26.68 o 
  -7   4  11      321.88      314.79     27.33 o 
  -6   4  11      139.89      151.19     24.62 o 
  -5   4  11       99.24       93.96     18.22 o 
  -4   4  11      364.19      372.22     29.07 o 
  -3   4  11     1594.84     1662.20     60.63 o 
  -2   4  11     1463.73     1590.89     55.10 o 
  -1   4  11      687.67      685.70     33.67 o 
   0   4  11     5582.26     5663.81    160.87 o 
   1   4  11      784.13      719.13     29.49 o 
   2   4  11     1421.07     1288.72     67.43 o 
   3   4  11     1457.18     1517.07     73.78 o 
   4   4  11      478.91      484.35     59.64 o 
   5   4  11      139.84      104.48     37.42 o 
   6   4  11      133.35       88.61     31.87 o 
   7   4  11      337.15      321.48     33.08 o 
   8   4  11       37.08       57.26     29.88 o 
   9   4  11      139.92      151.62     36.92 o 
  -9   5  11        9.11       27.17     35.49 o 
  -8   5  11      461.69      470.05     35.59 o 
  -7   5  11      420.10      398.91     35.79 o 
  -6   5  11      219.45      237.45     31.43 o 
  -5   5  11       60.77       53.91     15.83 o 
  -4   5  11      604.25      629.78     28.93 o 
  -3   5  11      375.39      368.12     25.74 o 
  -2   5  11     2818.00     2748.42     96.54 o 
  -1   5  11       88.01      115.04     14.53 o 
   0   5  11        9.60       23.65     13.61 o 
   1   5  11       88.82       80.16     29.61 o 
   2   5  11     2984.55     2945.54    120.34 o 
   3   5  11      366.64      372.57     31.85 o 
   4   5  11      512.10      570.45     69.41 o 
   5   5  11       62.71      114.04     56.78 o 
   6   5  11      225.27      218.41     35.83 o 
   7   5  11      429.61      432.50     79.42 o 
   8   5  11      407.40      395.32     49.15 o 
   9   5  11        8.52        0.62     36.22 o 
  -9   6  11      327.02      254.19     48.31 o 
  -8   6  11       10.02        4.05     30.84 o 
  -7   6  11      486.05      572.14     50.42 o 
  -6   6  11      146.28      145.35     24.92 o 
  -5   6  11       43.31       58.49     17.07 o 
  -4   6  11       94.34       71.01     28.53 o 
  -3   6  11     2837.62     2773.30     83.16 o 
  -2   6  11     1010.23      993.87     36.70 o 
  -1   6  11     2039.40     1944.95     61.24 o 
   0   6  11     1437.11     1469.46     47.76 o 
   1   6  11     2099.74     2007.57     70.17 o 
   2   6  11     1051.80     1054.47     55.53 o 
   3   6  11     2734.08     2633.60    189.56 o 
   4   6  11       63.20       74.95     28.87 o 
   5   6  11       23.65      -51.36     53.09 o 
   6   6  11      106.25       40.52     61.13 o 
   7   6  11      469.82      480.33     62.98 o 
   8   6  11       17.72       62.82     44.00 o 
   9   6  11      304.55      359.55     55.50 o 
  -9   7  11       78.41       11.27     44.87 o 
  -8   7  11       85.89      107.96     35.03 o 
  -7   7  11      322.99      357.61     34.04 o 
  -6   7  11       38.61       34.99     21.26 o 
  -5   7  11      192.53      203.79     21.61 o 
  -4   7  11       55.05       78.98     25.47 o 
  -3   7  11       59.61       29.34     17.53 o 
  -2   7  11     1347.42     1357.04     41.44 o 
  -1   7  11     1458.08     1475.86     42.74 o 
   0   7  11       68.62       61.88     12.65 o 
   1   7  11     1409.51     1351.41     47.00 o 
   2   7  11     1317.14     1253.12     88.48 o 
   3   7  11       75.65      108.51     21.17 o 
   4   7  11       73.15        4.84     51.81 o 
   5   7  11      187.74      158.85     67.98 o 
   6   7  11       52.94       35.99     63.28 o 
   7   7  11      353.00      281.47     72.21 o 
   8   7  11       77.26       80.87     44.26 o 
   9   7  11       84.77       71.67     62.41 o 
  -8   8  11       24.54        9.96     37.15 o 
  -7   8  11       73.08       14.25     25.46 o 
  -6   8  11      409.76      433.82     30.51 o 
  -5   8  11      135.11      124.97     46.53 o 
  -4   8  11       39.49       50.20     21.37 o 
  -3   8  11      355.80      364.46     27.71 o 
  -2   8  11      692.06      623.73     28.73 o 
  -1   8  11      289.89      272.39     20.03 o 
   0   8  11     3431.43     3433.63    101.51 o 
   1   8  11      303.72      282.61     19.83 o 
   2   8  11      664.00      621.90     33.67 o 
   3   8  11      347.87      389.83     37.93 o 
   4   8  11       36.41       45.84     29.57 o 
   5   8  11      155.13      278.49     72.10 o 
   6   8  11      399.05      422.86     84.79 o 
   7   8  11       74.81       93.07     68.10 o 
   8   8  11       30.14       49.41     45.03 o 
  -8   9  11       73.06       66.71     33.54 o 
  -7   9  11      116.51       86.43     27.87 o 
  -6   9  11       42.49       38.70     23.86 o 
  -5   9  11       86.06      107.38     27.09 o 
  -4   9  11       76.33      133.55     37.21 o 
  -3   9  11      106.78      104.28     23.04 o 
  -2   9  11      174.80      132.22     23.56 o 
  -1   9  11      351.66      322.89     25.63 o 
   0   9  11      277.06      266.39     24.14 o 
   1   9  11      228.31      239.90     21.52 o 
   2   9  11      189.08      201.64     23.61 o 
   3   9  11      103.43      162.04     33.61 o 
   4   9  11       90.80      131.12     61.40 o 
   5   9  11       44.86      131.98     63.58 o 
   6   9  11       30.07       99.21     74.72 o 
   7   9  11      148.89       30.39     77.52 o 
   8   9  11       50.81       48.98     86.40 o 
  -8  10  11        3.09      -12.64     38.85 o 
  -7  10  11      225.45      171.04     38.09 o 
  -6  10  11        8.27      -11.40     30.09 o 
  -5  10  11        0.85       -5.92     27.17 o 
  -4  10  11      155.53      144.28     28.08 o 
  -3  10  11     1131.78     1093.55     51.34 o 
  -2  10  11       33.46        0.59     21.00 o 
  -1  10  11      361.23      328.17     28.49 o 
   0  10  11        1.68       26.65     21.42 o 
   1  10  11      379.91      364.53     56.28 o 
   2  10  11       21.28       20.10     26.23 o 
   3  10  11     1165.34     1096.92     85.86 o 
   4  10  11      194.30      150.86     46.53 o 
   5  10  11        6.01       15.79     61.55 o 
   6  10  11        4.79       17.16     67.27 o 
   7  10  11      208.03      261.51     85.80 o 
   8  10  11        6.79       53.45     79.42 o 
  -7  11  11       30.98        6.53     36.39 o 
  -6  11  11        8.67      -17.02     32.27 o 
  -5  11  11       31.29       43.80     32.55 o 
  -4  11  11      256.67      246.41     32.96 o 
  -3  11  11      183.41      206.17     30.37 o 
  -2  11  11     1289.87     1371.47     60.42 o 
  -1  11  11       47.32       63.29     23.68 o 
   0  11  11        9.73        8.56     22.89 o 
   1  11  11       42.87       43.42     32.50 o 
   2  11  11     1347.83     1409.85    100.70 o 
   3  11  11      205.22      263.30     53.45 o 
   4  11  11      276.37      200.20     49.22 o 
  -6  12  11      193.17      234.92     42.89 o 
  -5  12  11       80.81       71.13     33.55 o 
  -4  12  11      130.59      137.65     31.97 o 
  -3  12  11      482.45      524.13     40.50 o 
  -2  12  11      270.35      350.93     35.39 o 
  -1  12  11      278.69      274.04     30.53 o 
   0  12  11      542.61      575.51     37.72 o 
   1  12  11      305.98      283.80     54.22 o 
   2  12  11      254.17      301.19     59.17 o 
   3  12  11      476.55      525.16     64.89 o 
   4  12  11      119.58      167.67     56.01 o 
   5  12  11       77.32       84.43     51.00 o 
  -5  13  11      214.03      298.07     44.49 o 
  -4  13  11        7.13      -26.82     32.52 o 
  -3  13  11       15.94       15.55     31.32 o 
  -2  13  11      148.38      157.23     33.12 o 
  -1  13  11      304.21      283.08     32.92 o 
   0  13  11       44.55       31.81     27.17 o 
   1  13  11      261.28      267.41     55.59 o 
   2  13  11      150.92      233.21     53.62 o 
   3  13  11       17.57       19.42     55.71 o 
   4  13  11        6.08       33.49     57.80 o 
   5  13  11      209.02      296.19     71.32 o 
  -4  14  11       51.73       66.20     50.32 o 
  -3  14  11       95.08       80.06     36.43 o 
  -2  14  11       91.18       88.04     33.52 o 
  -1  14  11       17.52       20.75     31.87 o 
   0  14  11      199.99      211.82     44.85 o 
   1  14  11       19.84        9.18     52.55 o 
   2  14  11       84.66       40.99     54.64 o 
   3  14  11       82.90      163.91     59.76 o 
   4  14  11       51.02       65.30     64.65 o 
  -3  15  11       15.06       19.15     39.57 o 
  -2  15  11      260.92      283.53     43.74 o 
  -1  15  11        1.42       -4.87     36.87 o 
   0  15  11        0.47      105.52     66.38 o 
   1  15  11        2.29       27.53     60.66 o 
   2  15  11      267.90      457.54     76.92 o 
   3  15  11       14.57       68.04     62.09 o 
   0   0  12     1376.02     1351.10     61.64 o 
   1   0  12      140.19      160.76     13.64 o 
   2   0  12     1868.14     1823.22     80.38 o 
   3   0  12        7.25       29.50     21.27 o 
   4   0  12      125.10       63.83     46.65 o 
   5   0  12      453.47      431.60     38.04 o 
   6   0  12     1386.40     1497.67     64.14 o 
   7   0  12      364.95      388.62     36.75 o 
   8   0  12      172.32      192.96     37.95 o 
   9   0  12        2.54       12.47     32.10 o 
  10   0  12      189.38      201.08     46.99 o 
 -10   1  12       72.06       64.66     49.45 o 
  -9   1  12       37.35       38.67     33.45 o 
  -8   1  12      131.55      130.00     31.14 o 
  -7   1  12      773.92      861.75     39.05 o 
  -6   1  12      450.77      410.86     36.21 o 
  -5   1  12      611.41      611.44     43.37 o 
  -4   1  12      638.42      654.92     43.02 o 
  -3   1  12      830.91      993.88     51.20 o 
  -2   1  12     2540.90     2464.57    105.81 o 
  -1   1  12     1079.17     1024.02     40.50 o 
   0   1  12     1302.74     1347.12     42.64 o 
   1   1  12     1302.52     1208.07     41.78 o 
   2   1  12     2467.22     2483.89     84.18 o 
   3   1  12      780.59      927.58     50.21 o 
   4   1  12      596.94      611.73     54.58 o 
   5   1  12      478.18      559.87     43.27 o 
   6   1  12      450.45      497.83    118.33 o 
   7   1  12      771.32      713.83     58.92 o 
   8   1  12      109.06      105.31     31.41 o 
   9   1  12       44.93       38.53     35.06 o 
  10   1  12       84.52      162.70     44.22 o 
  -9   2  12      115.29      168.07     38.57 o 
  -8   2  12      147.45      168.27     33.35 o 
  -7   2  12      463.78      545.83     54.02 o 
  -6   2  12      328.77      339.95     50.82 o 
  -5   2  12      484.24      470.08     40.01 o 
  -4   2  12      602.86      547.23     57.62 o 
  -3   2  12     4819.43     4753.42    192.12 o 
  -2   2  12       23.30       34.36     17.89 o 
  -1   2  12     1716.77     1694.57     58.77 o 
   0   2  12      192.58      210.04     13.33 o 
   1   2  12     1772.20     1680.19     59.45 o 
   2   2  12       39.19       36.68     12.88 o 
   3   2  12     4630.72     4591.63    192.07 o 
   4   2  12      641.50      625.53     41.00 o 
   5   2  12      441.44      517.09     40.88 o 
   6   2  12      296.48      359.99     38.05 o 
   7   2  12      409.34      469.40     37.78 o 
   8   2  12      142.88      215.26     33.77 o 
   9   2  12      134.68      157.87     40.33 o 
  -9   3  12       49.17       55.12     37.46 o 
  -8   3  12       86.71       72.49     32.14 o 
  -7   3  12      228.23      242.73     26.57 o 
  -6   3  12       31.62       43.04     18.84 o 
  -5   3  12       68.76       87.09     28.65 o 
  -4   3  12      261.85      287.92     32.31 o 
  -3   3  12      142.47      186.08     25.20 o 
  -2   3  12     1046.91     1012.37     49.79 o 
  -1   3  12      229.77      225.93     18.54 o 
   0   3  12      197.41      206.15     13.81 o 
   1   3  12      257.43      250.04     17.41 o 
   2   3  12      924.89      889.97     37.61 o 
   3   3  12      177.51      189.23     73.73 o 
   4   3  12      244.95      268.12     32.23 o 
   5   3  12       73.74       75.79     27.12 o 
   6   3  12       37.45       -0.66     28.48 o 
   7   3  12      240.92      353.41     94.41 o 
   8   3  12      125.05      120.37     35.04 o 
   9   3  12       55.06       86.94     49.81 o 
  -9   4  12      217.80      227.46     42.64 o 
  -8   4  12       20.24      -19.47     25.81 o 
  -7   4  12      279.67      300.06     29.02 o 
  -6   4  12      329.38      361.52     26.90 o 
  -5   4  12        8.44       -1.90     20.13 o 
  -4   4  12      294.68      332.44     34.61 o 
  -3   4  12      958.01     1035.30     44.27 o 
  -2   4  12      501.16      529.41     27.40 o 
  -1   4  12      439.81      413.90     20.56 o 
   0   4  12      640.90      655.41     25.68 o 
   1   4  12      433.09      436.73     27.02 o 
   2   4  12      449.98      492.87     33.70 o 
   3   4  12     1025.58     1034.42     54.68 o 
   4   4  12      230.00      248.84     35.30 o 
   5   4  12       16.07       11.18     45.76 o 
   6   4  12      291.76      287.04     38.83 o 
   7   4  12      316.84      383.10     42.36 o 
   8   4  12       16.41       30.14     92.38 o 
   9   4  12      200.51      188.00     58.15 o 
  -9   5  12        2.01       58.66     38.94 o 
  -8   5  12      133.84      156.52     32.37 o 
  -7   5  12      624.61      618.92     35.94 o 
  -6   5  12      121.16      128.46     23.20 o 
  -5   5  12      704.32      700.19     38.14 o 
  -4   5  12       48.23       31.65     16.84 o 
  -3   5  12      121.08       88.36     19.55 o 
  -2   5  12     1403.42     1535.78     58.13 o 
  -1   5  12     3208.76     3147.93     90.36 o 
   0   5  12     1434.08     1543.59     49.59 o 
   1   5  12     3017.04     2916.01    102.30 o 
   2   5  12     1464.16     1546.02     73.21 o 
   3   5  12      129.24      151.34     26.59 o 
   4   5  12       40.30      -15.55     46.47 o 
   5   5  12      603.55      577.56     47.27 o 
   6   5  12      133.91      100.86     54.19 o 
   7   5  12      607.61      528.95     51.99 o 
   8   5  12      116.96       89.59     43.21 o 
   9   5  12        1.21       37.09     40.83 o 
  -9   6  12      135.40      121.39     71.95 o 
  -8   6  12       64.34       79.76     33.68 o 
  -7   6  12      197.75      243.02     31.74 o 
  -6   6  12     1181.65     1174.79     48.38 o 
  -5   6  12       25.52       44.38     20.27 o 
  -4   6  12      223.36      244.97     22.58 o 
  -3   6  12      655.23      673.25     29.95 o 
  -2   6  12     1299.64     1255.71     57.48 o 
  -1   6  12       93.10       91.73     14.55 o 
   0   6  12     4524.03     4576.88    132.63 o 
   1   6  12      125.26      156.17     26.50 o 
   2   6  12     1339.97     1346.14     68.97 o 
   3   6  12      602.44      677.59     44.10 o 
   4   6  12      304.41      443.83     62.15 o 
   5   6  12       25.56      153.90     64.53 o 
   6   6  12     1098.27     1046.86     68.32 o 
   7   6  12      203.23      194.75     79.25 o 
   8   6  12       66.35       68.66     47.87 o 
   9   6  12      148.82      131.41     63.66 o 
  -9   7  12       56.13       20.46     46.57 o 
  -8   7  12      306.75      275.36     40.38 o 
  -7   7  12      195.70      192.94     31.43 o 
  -6   7  12       30.36       27.77     22.19 o 
  -5   7  12      191.32      213.03     26.42 o 
  -4   7  12      436.99      448.09     30.25 o 
  -3   7  12      247.44      209.48     20.79 o 
  -2   7  12     1100.48     1068.95     40.07 o 
  -1   7  12      888.13      851.76     30.16 o 
   0   7  12       69.92       68.83     14.72 o 
   1   7  12      863.09      920.47     49.80 o 
   2   7  12     1024.88     1013.31     55.89 o 
   3   7  12      269.03      294.54     34.48 o 
   4   7  12      411.01      474.58     67.63 o 
   5   7  12      171.50      169.93     64.17 o 
   6   7  12       34.32      130.01     73.23 o 
   7   7  12      182.98      174.40     50.47 o 
   8   7  12      289.29      391.05     50.65 o 
   9   7  12       65.02       98.95     82.82 o 
  -8   8  12       93.94       36.81     36.79 o 
  -7   8  12      386.73      398.32     34.59 o 
  -6   8  12        9.10       21.02     23.08 o 
  -5   8  12       34.66       47.85     24.54 o 
  -4   8  12      323.69      351.68     29.72 o 
  -3   8  12     2071.01     2026.11     74.28 o 
  -2   8  12      543.31      536.46     26.84 o 
  -1   8  12      609.94      711.52     30.75 o 
   0   8  12      128.95      131.95     17.64 o 
   1   8  12      632.28      710.80     36.39 o 
   2   8  12      562.78      481.36     34.53 o 
   3   8  12     1872.53     1847.67     94.00 o 
   4   8  12      333.36      398.51     39.64 o 
   5   8  12       58.95       78.47     60.48 o 
   6   8  12        7.06       20.38     66.67 o 
   7   8  12      376.01      264.01     87.94 o 
   8   8  12      100.75      108.63     47.22 o 
  -8   9  12      133.27      128.65     34.37 o 
  -7   9  12      143.73       89.81     29.95 o 
  -6   9  12       70.29       29.93     30.90 o 
  -5   9  12       66.06      106.85     30.84 o 
  -4   9  12      138.62       86.93     39.98 o 
  -3   9  12      115.64      108.41     23.25 o 
  -2   9  12      697.80      630.22     36.44 o 
  -1   9  12      524.43      527.98     38.96 o 
   0   9  12        8.14      -18.10     18.10 o 
   1   9  12      516.83      492.14     31.91 o 
   2   9  12      712.85      709.36     37.22 o 
   3   9  12      112.29       93.35     39.50 o 
   4   9  12       73.36       63.11     51.06 o 
   5   9  12       45.66      -28.84     68.40 o 
   6   9  12       64.29       83.89     70.31 o 
   7   9  12      173.43      232.55     78.89 o 
   8   9  12      102.93      155.06     50.20 o 
  -7  10  12        9.21       36.04     35.68 o 
  -6  10  12      331.20      314.54     37.83 o 
  -5  10  12      117.66      101.08     29.67 o 
  -4  10  12        7.27      -24.72     24.72 o 
  -3  10  12      110.99      101.15     25.85 o 
  -2  10  12      559.18      626.05     37.06 o 
  -1  10  12      182.67      155.32     24.53 o 
   0  10  12      449.26      442.05     30.72 o 
   1  10  12      148.47      176.31     29.65 o 
   2  10  12      578.32      488.64     58.57 o 
   3  10  12      121.24      194.48     43.26 o 
   4  10  12        0.85      -17.16     42.42 o 
   5  10  12      114.49       80.91     72.27 o 
   6  10  12      299.20      442.40     90.15 o 
   7  10  12       11.58      -40.70     85.26 o 
  -7  11  12      222.69      164.89     54.93 o 
  -6  11  12       15.85       -3.07     35.36 o 
  -5  11  12      340.02      328.74     38.24 o 
  -4  11  12       60.88       75.74     30.14 o 
  -3  11  12      121.02      134.80     46.96 o 
  -2  11  12       61.87       68.64     25.57 o 
  -1  11  12      371.55      341.74     38.28 o 
   0  11  12      388.82      402.22     31.26 o 
   1  11  12      322.76      376.65     39.53 o 
   2  11  12       55.87      120.72     47.73 o 
   3  11  12      118.72      200.62     51.24 o 
   4  11  12       48.81       86.57     50.59 o 
  -6  12  12      251.46      281.99     41.93 o 
  -5  12  12       82.13       58.68     35.33 o 
  -4  12  12      105.36       90.29     32.55 o 
  -3  12  12      961.45      856.14     49.91 o 
  -2  12  12      508.43      460.80     68.31 o 
  -1  12  12      236.41      289.70     32.27 o 
   0  12  12      295.00      317.28     39.21 o 
   1  12  12      263.86      271.66     38.50 o 
   2  12  12      481.47      325.14     56.78 o 
   3  12  12      874.15      876.59     83.48 o 
   4  12  12      105.59      102.72     50.94 o 
  -5  13  12       25.12      -14.49     37.83 o 
  -4  13  12      147.43      163.26     36.33 o 
  -3  13  12      112.24      102.66     32.67 o 
  -2  13  12      744.15      760.35     46.74 o 
  -1  13  12       87.36       74.49     31.61 o 
   0  13  12       41.33       28.59     37.63 o 
   1  13  12       83.30       82.52     55.29 o 
   2  13  12      705.01      601.43     79.36 o 
   3  13  12      116.33       69.59     58.57 o 
   4  13  12      171.15      142.64     63.93 o 
  -4  14  12       69.57       60.16     50.38 o 
  -3  14  12      425.44      391.09     45.18 o 
  -2  14  12       78.10       69.38     34.68 o 
  -1  14  12      239.24      207.24     36.27 o 
   0  14  12       23.36       49.06     40.52 o 
   1  14  12      229.84      263.71     60.77 o 
   2  14  12       75.95       40.99     55.95 o 
   3  14  12      466.32      525.88     74.18 o 
   4  14  12       61.17      154.92     68.76 o 
  -2  15  12      122.76       52.54     37.89 o 
  -1  15  12       82.45      139.36     40.39 o 
   0  15  12      275.71      351.48     75.91 o 
   1  15  12       78.08      126.67     65.42 o 
   2  15  12      139.45      189.71     71.50 o 
   1   0  13      302.12      308.86     18.33 o 
   2   0  13     1861.72     1682.83     76.35 o 
   3   0  13     5350.15     5232.75    214.32 o 
   4   0  13     2447.41     2413.81    108.30 o 
   5   0  13      380.26      415.33     53.83 o 
   6   0  13       14.93       -6.91     28.62 o 
   7   0  13      367.70      451.09     38.11 o 
   8   0  13      318.03      380.75     61.80 o 
   9   0  13      474.07      476.43     45.89 o 
  -9   1  13      195.37      119.61     38.55 o 
  -8   1  13      274.59      202.06     34.85 o 
  -7   1  13      438.98      475.44     31.31 o 
  -6   1  13      973.12     1093.99     75.16 o 
  -5   1  13      208.30      232.59     32.46 o 
  -4   1  13      457.13      481.36     48.62 o 
  -3   1  13     3230.90     3038.80    130.99 o 
  -2   1  13     2345.94     2311.32    102.51 o 
  -1   1  13     2188.61     2143.58     74.27 o 
   0   1  13      468.46      474.75     20.19 o 
   1   1  13     2287.51     2229.75     74.92 o 
   2   1  13     2514.99     2441.28    102.48 o 
   3   1  13     3331.43     3113.69    131.22 o 
   4   1  13      510.80      530.88     37.76 o 
   5   1  13      182.54      214.37     32.11 o 
   6   1  13      935.42      940.87    111.27 o 
   7   1  13      400.55      468.54     62.77 o 
   8   1  13      240.15      199.96     35.41 o 
   9   1  13      168.25      198.64     39.45 o 
  -9   2  13       44.85       33.90     34.24 o 
  -8   2  13      260.63      317.27     57.30 o 
  -7   2  13      176.20      200.45     25.57 o 
  -6   2  13      302.80      264.32     39.21 o 
  -5   2  13      432.07      486.00     66.20 o 
  -4   2  13      526.13      517.47     38.52 o 
  -3   2  13      157.30      174.39     29.85 o 
  -2   2  13      572.84      566.22     37.11 o 
  -1   2  13      650.61      678.48     28.10 o 
   0   2  13       35.55       25.02     10.97 o 
   1   2  13      606.99      599.10     28.19 o 
   2   2  13      701.86      707.13     29.61 o 
   3   2  13      188.12      196.63     29.40 o 
   4   2  13      449.23      461.76     37.26 o 
   5   2  13      518.59      572.28     42.36 o 
   6   2  13      249.22      240.56     36.52 o 
   7   2  13      186.89      206.86     39.40 o 
   8   2  13      239.02      200.15     43.53 o 
   9   2  13       42.61       54.82     38.90 o 
  -9   3  13       28.99       39.51     37.37 o 
  -8   3  13       13.33        2.72     30.59 o 
  -7   3  13      218.96      282.44     28.03 o 
  -6   3  13     1036.08     1108.86     53.55 o 
  -5   3  13      123.94       86.52     28.97 o 
  -4   3  13      300.57      304.82     53.74 o 
  -3   3  13      324.99      271.78     74.93 o 
  -2   3  13     1052.58     1075.04     54.05 o 
  -1   3  13     1272.62     1171.36     38.94 o 
   0   3  13      240.27      252.93     15.74 o 
   1   3  13     1121.24     1165.37     51.33 o 
   2   3  13     1009.88     1048.57     42.38 o 
   3   3  13      302.44      290.50     41.50 o 
   4   3  13      221.55      242.51     29.78 o 
   5   3  13       56.71       71.15     27.54 o 
   6   3  13     1120.25     1307.45    131.95 o 
   7   3  13      238.95      256.56     47.61 o 
   8   3  13       20.90       54.03     46.80 o 
   9   3  13       34.23       47.38     47.32 o 
  -9   4  13       79.75       62.20     40.85 o 
  -8   4  13      240.13      281.67     32.47 o 
  -7   4  13      188.32      195.56     28.06 o 
  -6   4  13      268.19      286.13     30.09 o 
  -5   4  13      359.69      406.73     31.86 o 
  -4   4  13      372.47      440.74     46.12 o 
  -3   4  13      805.76      861.33     48.51 o 
  -2   4  13      627.12      664.54     57.83 o 
  -1   4  13      372.21      367.90     25.89 o 
   0   4  13        5.78      -11.97     12.02 o 
   1   4  13      365.99      378.67     31.28 o 
   2   4  13      604.04      625.99     39.42 o 
   3   4  13      777.51      774.86     46.55 o 
   4   4  13      412.37      405.84     60.77 o 
   5   4  13      324.61      249.11     36.02 o 
   6   4  13      282.58      344.90    130.90 o 
   7   4  13      213.09      259.60     43.26 o 
   8   4  13      238.27      323.09     48.90 o 
   9   4  13      109.52      108.44     50.26 o 
  -9   5  13      214.84      228.90     42.24 o 
  -8   5  13      157.31      140.03     31.02 o 
  -7   5  13      414.57      455.09     35.43 o 
  -6   5  13      134.13      103.72     31.06 o 
  -5   5  13      154.88      213.07     27.41 o 
  -4   5  13       90.24       56.63     21.39 o 
  -3   5  13     1665.67     1657.12     63.82 o 
  -2   5  13      823.17      945.76     40.70 o 
  -1   5  13      720.74      741.53     29.41 o 
   0   5  13       30.69        8.92     12.97 o 
   1   5  13      683.28      674.82     42.88 o 
   2   5  13      883.15      959.43     66.67 o 
   3   5  13     1691.61     1557.32    118.69 o 
   4   5  13       95.44      119.01     44.96 o 
   5   5  13      131.65      186.39     42.15 o 
   6   5  13      149.71      180.61     37.77 o 
   7   5  13      402.50      430.82     48.93 o 
   8   5  13      144.19       93.53     43.25 o 
   9   5  13      223.49      326.61     54.27 o 
  -9   6  13      199.65      187.28     50.02 o 
  -8   6  13      292.34      314.56     39.33 o 
  -7   6  13       85.29      100.69     29.40 o 
  -6   6  13      131.76      148.70     45.68 o 
  -5   6  13      565.99      619.06     32.96 o 
  -4   6  13      975.48      881.86     42.87 o 
  -3   6  13     1966.01     1976.84     64.73 o 
  -2   6  13     1252.28     1230.70     51.21 o 
  -1   6  13     1105.60     1133.01     41.32 o 
   0   6  13     1146.79     1086.61     38.93 o 
   1   6  13     1182.18     1186.71     60.72 o 
   2   6  13     1291.57     1268.24     64.71 o 
   3   6  13     1994.82     2018.94    176.01 o 
   4   6  13      986.18     1144.83     90.15 o 
   5   6  13      593.15      572.71     79.42 o 
   6   6  13      127.00      116.66     36.27 o 
   7   6  13       85.31       80.57     76.24 o 
   8   6  13      281.56      384.17     53.75 o 
   9   6  13      208.35      200.28     65.51 o 
  -8   7  13       47.46        0.83     35.19 o 
  -7   7  13      654.29      645.85     48.42 o 
  -6   7  13      560.76      718.90     48.40 o 
  -5   7  13      494.70      515.18     45.78 o 
  -4   7  13       64.22       79.66     21.30 o 
  -3   7  13     1072.06     1080.31     42.83 o 
  -2   7  13     1924.47     1925.38     56.22 o 
  -1   7  13     1187.57     1161.66     41.89 o 
   0   7  13      798.28      764.15     31.09 o 
   1   7  13     1181.18     1128.10     60.90 o 
   2   7  13     1973.94     1953.73     91.47 o 
   3   7  13     1158.82     1196.82    125.12 o 
   4   7  13       28.94        2.38     57.80 o 
   5   7  13      497.25      420.48     80.91 o 
   7   7  13      684.17      672.61    142.14 o 
   8   7  13       43.30       48.56     47.28 o 
  -8   8  13      119.17      126.67     55.33 o 
  -7   8  13      189.39      251.02     36.69 o 
  -6   8  13      742.25      709.02     45.70 o 
  -5   8  13      120.77       90.01     26.10 o 
  -4   8  13      352.51      380.33     31.04 o 
  -3   8  13      110.71       81.28     26.05 o 
  -2   8  13      266.18      253.92     21.56 o 
  -1   8  13     1108.50     1132.62     40.60 o 
   0   8  13        5.87       11.09     15.62 o 
   1   8  13     1008.04      988.84     48.80 o 
   2   8  13      218.43      210.68     23.95 o 
   3   8  13      105.68       89.30     32.14 o 
   4   8  13      350.16      277.00     64.77 o 
   5   8  13      102.93       63.34     72.16 o 
   6   8  13      764.94      860.80     98.25 o 
   7   8  13      219.28      142.22     44.94 o 
   8   8  13      125.57      169.38     92.29 o 
  -7   9  13      168.85      183.86     38.29 o 
  -6   9  13      338.40      342.90     37.77 o 
  -5   9  13      167.46      203.12     32.40 o 
  -4   9  13       40.78       36.30     25.52 o 
  -3   9  13      321.90      359.36     31.24 o 
  -2   9  13      452.90      445.29     39.71 o 
  -1   9  13      806.97      802.72     40.13 o 
   0   9  13     1074.21     1061.05     60.55 o 
   1   9  13      723.04      775.08     57.60 o 
   2   9  13      406.48      428.02     31.18 o 
   3   9  13      347.22      398.98     41.19 o 
   4   9  13       61.35       38.55     59.64 o 
   5   9  13      141.66      148.48     68.82 o 
   6   9  13      386.70      525.64     93.84 o 
   7   9  13      174.69      119.05     77.64 o 
  -7  10  13      108.12       87.42     38.72 o 
  -6  10  13       59.72       61.83     35.00 o 
  -5  10  13       57.87       56.36     31.46 o 
  -4  10  13      252.50      218.18     31.58 o 
  -3  10  13      230.02      248.29     36.21 o 
  -2  10  13      219.38      224.32     40.27 o 
  -1  10  13      205.97      187.25     25.79 o 
   0  10  13        1.75      -25.95     25.95 o 
   1  10  13      210.00      252.55     33.45 o 
   2  10  13      251.98      263.71     51.54 o 
   3  10  13      246.99      301.55     52.97 o 
   5  10  13       72.09       19.19     76.39 o 
   6  10  13       61.09       45.82     75.13 o 
   7  10  13      108.96       40.75     91.40 o 
  -6  11  13       84.19       43.98     35.98 o 
  -5  11  13       10.46       -3.71     31.61 o 
  -4  11  13       33.98       16.91     29.14 o 
  -3  11  13      488.24      464.57     37.62 o 
  -2  11  13      806.73      874.59     46.90 o 
  -1  11  13       95.42      111.75     27.60 o 
   0  11  13       53.11      -29.86     29.86 o 
   1  11  13       97.47       99.77     52.40 o 
   2  11  13      842.42      935.04     79.01 o 
   3  11  13      538.72      689.97     64.71 o 
  -6  12  13      226.88      201.14     44.60 o 
  -5  12  13      127.19      101.63     37.52 o 
  -4  12  13       59.37       52.74     33.93 o 
  -3  12  13      308.56      269.20     35.06 o 
  -2  12  13      164.68      236.69     33.15 o 
  -1  12  13      506.89      554.81     54.26 o 
   0  12  13      101.47      147.58     37.11 o 
   1  12  13      478.25      482.56     45.76 o 
   2  12  13      149.17      167.31     54.64 o 
   3  12  13      292.74      329.32     62.38 o 
   4  12  13       52.48       16.15     49.75 o 
  -5  13  13      252.08      274.95     52.85 o 
  -4  13  13      120.02       59.68     37.96 o 
  -3  13  13       44.41       92.29     35.93 o 
  -2  13  13      115.76      122.69     41.96 o 
  -1  13  13      545.83      603.66     44.97 o 
   0  13  13      613.04      601.44     54.39 o 
   1  13  13      510.83      538.51     75.13 o 
   2  13  13      120.09      137.34     62.03 o 
   3  13  13       39.37       87.59     60.00 o 
   4  13  13       96.94      136.92     65.36 o 
  -4  14  13      133.55      126.26     39.73 o 
  -3  14  13       41.99       17.76     36.47 o 
  -2  14  13       99.93      130.53     48.28 o 
  -1  14  13      164.41      119.77     43.83 o 
   0  14  13       91.01       71.85     44.73 o 
   1  14  13      170.40      200.62     59.88 o 
   2  14  13      108.58       97.66     59.82 o 
   3  14  13       39.91       77.99     60.24 o 
   4  14  13      130.09       42.13     70.73 o 
  -2  15  13      107.52       11.77     38.04 o 
  -1  15  13       36.66       31.40     60.80 o 
   0  15  13       22.01      -26.34     66.49 o 
   1  15  13       37.13       94.80     63.34 o 
   2  15  13      114.77      153.90     72.21 o 
   0   0  14     1191.45     1170.71     55.57 o 
   1   0  14     4587.69     4360.00    143.14 o 
   2   0  14      562.22      516.69     37.89 o 
   3   0  14        0.77        4.44     27.26 o 
   4   0  14      297.84      344.42     46.03 o 
   5   0  14     2393.85     2562.80    118.04 o 
   6   0  14      227.59      281.47     99.18 o 
   7   0  14      783.57      703.64     57.64 o 
   8   0  14      174.22      205.17     47.14 o 
   9   0  14       51.88       83.16     37.51 o 
  -9   1  14      256.55      249.20     41.23 o 
  -8   1  14       13.25       35.69     40.53 o 
  -7   1  14      467.92      519.99     74.63 o 
  -6   1  14     1732.23     1665.94     89.07 o 
  -5   1  14      106.92       97.49     29.63 o 
  -4   1  14      395.58      420.90     36.25 o 
  -3   1  14      441.07      444.91     36.23 o 
  -2   1  14     1399.21     1362.73     67.23 o 
  -1   1  14     1155.67     1151.80     58.95 o 
   0   1  14      535.65      514.67     23.19 o 
   1   1  14     1225.97     1311.24     47.66 o 
   2   1  14     1411.20     1433.44     66.90 o 
   3   1  14      461.68      535.47     51.18 o 
   4   1  14      465.12      433.56     36.45 o 
   5   1  14      117.56      109.26     30.38 o 
   6   1  14     1783.24     1777.89    105.34 o 
   7   1  14      483.77      458.77     48.39 o 
   8   1  14       19.57       68.73     40.33 o 
   9   1  14      291.79      316.98     55.09 o 
  -9   2  14       21.08       56.16     37.70 o 
  -8   2  14      529.13      565.65     75.79 o 
  -7   2  14      114.74      138.83     29.35 o 
  -6   2  14      183.38      152.72     39.41 o 
  -5   2  14      143.32      111.99     30.53 o 
  -4   2  14      124.44      159.75     28.88 o 
  -3   2  14      327.52      335.21     30.72 o 
  -2   2  14     2853.38     2708.93    114.95 o 
  -1   2  14       21.92        5.97     15.31 o 
   0   2  14       98.87       93.91     13.21 o 
   1   2  14       45.72       45.75     14.77 o 
   2   2  14     2816.97     2649.27    114.56 o 
   3   2  14      317.96      288.20     29.19 o 
   4   2  14      102.43      131.18     27.68 o 
   5   2  14      140.45      113.93     29.94 o 
   6   2  14      173.20      164.83     35.06 o 
   7   2  14       99.11       82.52     37.72 o 
   8   2  14      550.33      545.39    147.56 o 
   9   2  14       23.46       16.31     44.28 o 
  -9   3  14      283.61      227.54     42.67 o 
  -8   3  14       23.81      -18.69     31.31 o 
  -7   3  14      406.36      402.87     36.55 o 
  -6   3  14      273.69      253.63     28.52 o 
  -5   3  14      105.41       98.01     31.53 o 
  -4   3  14      101.61      136.62     29.92 o 
  -3   3  14     3090.87     3054.19    131.66 o 
  -2   3  14      155.07      146.03     25.81 o 
  -1   3  14     1020.37     1044.93     43.96 o 
   0   3  14        4.93       -3.95     12.56 o 
   1   3  14     1016.16     1012.72     41.70 o 
   2   3  14      190.55      181.75     34.08 o 
   3   3  14     3027.86     3016.89    130.43 o 
   4   3  14       79.84       68.61     27.63 o 
   5   3  14      100.59       85.15     33.55 o 
   6   3  14      257.50      235.90     38.20 o 
   7   3  14      421.33      483.03     49.25 o 
   8   3  14       17.22       35.72     40.67 o 
   9   3  14      265.59      317.20     81.42 o 
  -9   4  14       36.07       44.96     42.09 o 
  -8   4  14      181.59      136.53     30.88 o 
  -7   4  14      314.02      323.20     37.13 o 
  -6   4  14      382.01      317.30     31.78 o 
  -5   4  14      699.10      700.87     50.75 o 
  -4   4  14      339.43      292.48     35.18 o 
  -3   4  14        8.50       -1.06     24.70 o 
  -2   4  14     1159.22     1123.57     59.21 o 
  -1   4  14      440.49      489.11     31.63 o 
   0   4  14       60.98       80.19     14.01 o 
   1   4  14      434.05      442.43     31.61 o 
   2   4  14     1253.38     1180.19     47.35 o 
   3   4  14        8.32       36.11     21.90 o 
   4   4  14      357.44      396.55     96.26 o 
   5   4  14      751.29      756.37     50.56 o 
   6   4  14      398.32      357.51     40.87 o 
   7   4  14      359.70      321.89     46.02 o 
   8   4  14      169.26      133.84     46.54 o 
   9   4  14       43.85        4.66     45.13 o 
  -9   5  14       19.30       20.93     43.46 o 
  -8   5  14       36.17       47.95     30.17 o 
  -7   5  14      235.70      241.68     33.73 o 
  -6   5  14     1783.25     1873.66     77.61 o 
  -5   5  14      529.87      515.96     35.75 o 
  -4   5  14      459.08      510.55     43.24 o 
  -3   5  14     1064.83     1038.20     46.30 o 
  -2   5  14      978.50     1045.85     45.02 o 
  -1   5  14      223.36      269.80     19.39 o 
   0   5  14      314.53      349.54     20.80 o 
   1   5  14      213.93      278.99     30.31 o 
   2   5  14      980.80     1050.57     92.00 o 
   3   5  14     1121.38     1120.83    107.93 o 
   4   5  14      441.84      459.54     38.77 o 
   5   5  14      511.25      494.45     44.57 o 
   6   5  14     1745.97     1856.05     96.43 o 
   7   5  14      229.05      193.82     41.60 o 
   8   5  14       38.73       61.85     52.08 o 
   9   5  14       14.99       35.81     51.78 o 
  -8   6  14      142.27      170.58     37.98 o 
  -7   6  14      740.69      685.33     77.25 o 
  -6   6  14      168.69      183.89     33.44 o 
  -5   6  14     1365.86     1338.42     61.01 o 
  -4   6  14       94.08       97.60     19.85 o 
  -3   6  14      106.64      135.62     24.86 o 
  -2   6  14      569.57      616.14     29.25 o 
  -1   6  14      706.51      737.83     31.35 o 
   0   6  14      137.85      135.12     17.29 o 
   1   6  14      710.68      829.80     78.47 o 
   2   6  14      537.66      654.39     43.39 o 
   3   6  14      108.15      162.13     53.51 o 
   4   6  14       77.13       80.02     53.62 o 
   5   6  14     1296.32     1400.17    168.74 o 
   6   6  14      157.20      190.50     38.92 o 
   7   6  14      701.12      527.56     56.60 o 
   8   6  14      157.58      115.25     47.32 o 
  -8   7  14       19.40        6.18     44.95 o 
  -7   7  14      225.13      244.58     56.10 o 
  -6   7  14      277.38      278.21     39.91 o 
  -5   7  14      227.09      239.34     28.48 o 
  -4   7  14      424.52      399.60     31.25 o 
  -3   7  14     1727.73     1774.02     59.96 o 
  -2   7  14      383.31      403.24     22.15 o 
  -1   7  14     1436.97     1508.43     50.88 o 
   0   7  14     1174.77     1225.91     54.76 o 
   1   7  14     1359.66     1349.58     73.35 o 
   2   7  14      427.40      479.91     60.24 o 
   3   7  14     1740.03     1716.53    129.24 o 
   4   7  14      396.92      405.16     69.30 o 
   5   7  14      246.68      259.90     68.22 o 
   6   7  14      302.96      302.04     44.28 o 
   7   7  14      250.54      233.05     47.18 o 
   8   7  14       18.11       37.13     54.61 o 
  -8   8  14      244.77      216.60     81.63 o 
  -7   8  14        1.33      -22.02     39.07 o 
  -6   8  14       94.41      123.66     30.72 o 
  -5   8  14       98.57       70.97     27.20 o 
  -4   8  14      369.27      386.71     31.80 o 
  -3   8  14      542.02      540.57     29.41 o 
  -2   8  14     1243.09     1192.97     60.34 o 
  -1   8  14      533.22      562.52     27.18 o 
   0   8  14       11.02       24.66     20.18 o 
   1   8  14      510.94      476.46     31.35 o 
   2   8  14     1195.11     1209.82     51.74 o 
   3   8  14      534.35      561.93     74.96 o 
   4   8  14      390.57      330.45     73.17 o 
   5   8  14      101.99       60.12     72.04 o 
   6   8  14       91.08      156.23     75.07 o 
   7   8  14        2.90       49.72     46.18 o 
   8   8  14      264.44      263.96     55.26 o 
  -7   9  14      253.87      301.74     42.43 o 
  -6   9  14      239.58      211.07     34.87 o 
  -5   9  14      166.21      169.69     38.47 o 
  -4   9  14      108.56       90.94     27.23 o 
  -3   9  14      749.08      836.39     44.28 o 
  -2   9  14      161.92      138.71     24.80 o 
  -1   9  14       72.61       67.81     22.81 o 
   0   9  14       50.56       17.54     21.68 o 
   1   9  14       44.07       66.70     22.99 o 
   2   9  14      145.23      139.02     31.08 o 
   3   9  14      777.98      768.99     54.65 o 
   4   9  14       80.66        9.59     60.54 o 
   5   9  14      148.13      205.92     71.92 o 
   6   9  14      227.34      275.33     78.71 o 
   7   9  14      253.82      335.15     91.22 o 
  -7  10  14      152.34      147.14     40.84 o 
  -6  10  14       23.90        3.94     35.41 o 
  -5  10  14      453.06      477.18     41.24 o 
  -4  10  14        1.37       15.64     27.40 o 
  -3  10  14       36.40        3.23     26.14 o 
  -2  10  14       74.41       87.57     25.12 o 
  -1  10  14      398.98      400.67     32.00 o 
   0  10  14        1.57        3.99     28.71 o 
   1  10  14      424.76      423.53     41.41 o 
   2  10  14       87.23      -43.38     44.15 o 
   3  10  14       37.16       46.30     48.02 o 
   5  10  14      469.18      490.49     94.80 o 
   6  10  14       29.99      118.75     80.56 o 
   7  10  14      163.26      119.11    100.40 o 
  -6  11  14      347.40      358.89     43.90 o 
  -5  11  14      116.82       36.72     31.89 o 
  -4  11  14      173.11      235.31     58.06 o 
  -3  11  14      113.61      141.46     31.32 o 
  -2  11  14      190.05      240.44     32.51 o 
  -1  11  14       43.65       62.72     25.78 o 
   0  11  14      853.41     1008.54     84.70 o 
   1  11  14       37.58       23.90     31.19 o 
   2  11  14      178.87      238.99     51.24 o 
   3  11  14       97.27      182.98     49.16 o 
  -5  12  14      115.85       68.82     39.40 o 
  -4  12  14      120.41       83.38     34.54 o 
  -3  12  14      103.31      116.03     61.94 o 
  -2  12  14      572.50      608.54     44.86 o 
  -1  12  14      480.41      637.15     53.76 o 
   0  12  14        2.44      -25.28     36.13 o 
   1  12  14      482.49      647.61     72.45 o 
   2  12  14      543.37      511.94     66.73 o 
   3  12  14       95.39      196.09     59.64 o 
  -4  13  14        1.20      -35.96     35.96 o 
  -3  13  14      757.71      638.25     47.34 o 
  -2  13  14      127.57      116.40     35.15 o 
  -1  13  14       51.63       -0.19     39.51 o 
   0  13  14       87.91      137.44     43.12 o 
   1  13  14       46.76       24.01     58.03 o 
   2  13  14      124.77      197.76     65.84 o 
   3  13  14      755.80      699.86     82.82 o 
  -3  14  14       40.97       25.68     38.70 o 
  -2  14  14      282.12      299.04     42.03 o 
  -1  14  14       86.48       49.75     45.45 o 
   0  14  14        0.73       23.07     45.25 o 
   1  14  14       83.08      140.79     61.97 o 
   2  14  14      289.36      255.85     67.98 o 
   3  14  14       41.70       53.80     67.33 o 
   1   0  15        3.85       25.28     33.81 o 
   2   0  15     1369.49     1189.99    114.01 o 
   3   0  15      831.34      947.13     52.76 o 
   4   0  15      348.98      401.86     62.92 o 
   5   0  15        9.09      -15.66     27.30 o 
   6   0  15     1154.51     1095.92     67.04 o 
   7   0  15       78.18       53.85     37.51 o 
   8   0  15     1080.34     1052.01    103.67 o 
   9   0  15        5.48      -47.47     47.47 o 
  -9   1  15      306.90      204.68    107.43 o 
  -8   1  15       44.81      102.81     45.09 o 
  -7   1  15      399.86      349.51     47.57 o 
  -6   1  15      870.63      880.74     63.72 o 
  -5   1  15      126.04      144.93     33.25 o 
  -4   1  15      392.16      448.22    116.66 o 
  -3   1  15     2288.53     2271.84    103.67 o 
  -2   1  15     1646.67     1500.17    111.42 o 
  -1   1  15     1213.29     1222.00     50.56 o 
   0   1  15      530.79      492.28     30.60 o 
   1   1  15     1137.45     1184.45     67.03 o 
   2   1  15     1591.12     1603.06    117.77 o 
   3   1  15     2536.94     2344.25    103.92 o 
   4   1  15      391.91      392.07     37.16 o 
   5   1  15      147.31       87.30     30.26 o 
   6   1  15      825.67      925.17     60.61 o 
   7   1  15      366.80      287.51     99.80 o 
   8   1  15       36.35       31.98     44.29 o 
   9   1  15      291.12      219.59     51.98 o 
  -9   2  15       23.24       -4.77     50.04 o 
  -8   2  15      102.79      101.73     82.82 o 
  -7   2  15      550.78      513.25     40.10 o 
  -6   2  15       99.08       87.25     37.03 o 
  -5   2  15     1337.04     1237.90     69.62 o 
  -4   2  15       16.96       10.06     26.33 o 
  -3   2  15      157.19      139.66     25.60 o 
  -2   2  15      739.85      729.92     43.12 o 
  -1   2  15     3073.65     3096.36    109.19 o 
   0   2  15      506.37      458.18     21.88 o 
   1   2  15     3030.73     3150.72    106.02 o 
   2   2  15      760.87      725.19     48.92 o 
   3   2  15      175.98      175.33     26.68 o 
   4   2  15       37.09        3.18     25.08 o 
   5   2  15     1256.96     1241.39     68.72 o 
   6   2  15       76.67       79.96     33.10 o 
   7   2  15      556.76      558.63     52.80 o 
   8   2  15       88.09       89.01     46.52 o 
   9   2  15       20.19      -19.81     44.98 o 
  -9   3  15       58.98       25.25     52.50 o 
  -8   3  15       27.91       18.10     90.45 o 
  -7   3  15       50.74       37.65     30.70 o 
  -6   3  15     1253.52     1289.61    119.55 o 
  -5   3  15      250.73      227.04     42.75 o 
  -4   3  15       80.90      123.12     29.82 o 
  -3   3  15       17.88       30.92     24.06 o 
  -2   3  15      592.12      611.24     39.85 o 
  -1   3  15      127.16      149.78     23.73 o 
   0   3  15       16.67       34.83     13.12 o 
   1   3  15      158.98      146.47     23.19 o 
   2   3  15      583.09      635.45     39.43 o 
   3   3  15       22.99       33.14     22.27 o 
   4   3  15       70.53       95.69     28.72 o 
   5   3  15      243.60      253.21     41.50 o 
   6   3  15     1308.20     1293.92     74.79 o 
   7   3  15       37.27       -1.56     37.44 o 
   8   3  15       38.81       18.64     42.05 o 
   9   3  15       64.27       23.76     46.52 o 
  -8   4  15      165.06      165.51     49.80 o 
  -7   4  15      168.55      209.22     32.74 o 
  -6   4  15      191.69      186.79     40.68 o 
  -5   4  15      556.29      527.14     47.67 o 
  -4   4  15      166.94      208.10     32.91 o 
  -3   4  15       14.06      -22.86     29.70 o 
  -2   4  15      567.89      590.80     39.54 o 
  -1   4  15      445.87      491.69     28.50 o 
   0   4  15        0.81       11.89     13.80 o 
   1   4  15      470.46      424.25     26.17 o 
   2   4  15      537.92      571.59     40.43 o 
   3   4  15       10.14       -1.96     22.34 o 
   4   4  15      174.42      228.39     32.20 o 
   5   4  15      594.01      659.25    108.71 o 
   6   4  15      207.60      160.71     37.69 o 
   7   4  15      177.53      199.07     55.20 o 
   8   4  15      192.79      184.94     48.44 o 
  -8   5  15       22.75       27.08     34.11 o 
  -7   5  15      271.31      215.47     35.34 o 
  -6   5  15       49.88       60.03     28.28 o 
  -5   5  15      317.83      295.54     30.25 o 
  -4   5  15       67.02       64.93     33.08 o 
  -3   5  15     3868.23     3596.20    158.24 o 
  -2   5  15      158.42      154.35     21.82 o 
  -1   5  15     1150.76     1102.32     48.84 o 
   0   5  15       39.47       30.09     19.25 o 
   1   5  15     1176.17     1164.38     46.90 o 
   2   5  15      126.69      147.75     25.71 o 
   3   5  15     3908.88     3794.91    157.10 o 
   4   5  15       58.63       57.53     29.68 o 
   5   5  15      307.40      275.11     37.61 o 
   6   5  15       59.13       71.95     36.49 o 
   7   5  15      281.15      260.55     45.12 o 
   8   5  15       18.88       44.49     46.77 o 
  -8   6  15      330.44      422.93     51.55 o 
  -7   6  15      204.59      199.05     61.40 o 
  -6   6  15       72.45       87.78     30.39 o 
  -5   6  15       80.56       53.41     51.60 o 
  -4   6  15      707.08      790.69     56.69 o 
  -3   6  15       41.66       56.32     22.38 o 
  -2   6  15     3013.05     2958.80     90.57 o 
  -1   6  15      232.43      217.54     19.30 o 
   0   6  15       12.23      -13.70     19.35 o 
   1   6  15      180.35      180.06     30.12 o 
   2   6  15     3013.21     2964.89    201.45 o 
   3   6  15       40.87       91.58     51.54 o 
   4   6  15      730.72      750.24     51.98 o 
   5   6  15       75.70       42.88     44.24 o 
   6   6  15       73.93       66.55     36.46 o 
   7   6  15      198.72      192.12     47.56 o 
   8   6  15      329.33      346.36     61.52 o 
  -8   7  15       45.56       -8.18     43.39 o 
  -7   7  15      103.57       85.69     41.97 o 
  -6   7  15     1150.62      950.70     65.36 o 
  -5   7  15      338.44      311.31     31.75 o 
  -4   7  15      211.82      243.30     28.55 o 
  -3   7  15     1130.78     1138.37     50.96 o 
  -2   7  15       19.60       48.25     18.65 o 
  -1   7  15       58.50       58.99     18.14 o 
   0   7  15       16.91      -17.06     33.87 o 
   1   7  15       55.83       75.61     28.46 o 
   2   7  15       17.80       11.54     28.22 o 
   3   7  15     1157.19     1230.63     98.79 o 
   4   7  15      209.65      181.91     67.15 o 
   5   7  15      365.56      329.98     44.18 o 
   6   7  15     1142.37     1130.09     70.00 o 
   7   7  15      107.77      162.88     97.84 o 
   8   7  15       45.38       48.34     50.23 o 
  -7   8  15      234.18      267.26     67.18 o 
  -6   8  15       62.68       49.32     40.83 o 
  -5   8  15     1007.35     1014.19     51.59 o 
  -4   8  15       22.95       49.63     27.06 o 
  -3   8  15      288.21      327.05     33.08 o 
  -2   8  15      210.13      206.17     22.22 o 
  -1   8  15      295.36      288.09     22.80 o 
   0   8  15      157.85      177.34     26.44 o 
   1   8  15      307.08      361.30     28.37 o 
   2   8  15      213.85      199.67     33.83 o 
   3   8  15      282.33      271.40     66.85 o 
   4   8  15       14.72       -1.43     64.59 o 
   5   8  15      980.74      959.35    105.82 o 
   6   8  15       50.99       38.22     40.36 o 
   7   8  15      264.96      161.33     47.78 o 
  -7   9  15       11.09      -45.99     45.99 o 
  -6   9  15      302.67      298.71     40.15 o 
  -5   9  15       94.94      152.37     31.77 o 
  -4   9  15      104.40      117.42     28.84 o 
  -3   9  15      379.54      485.10     36.49 o 
  -2   9  15       97.99      107.01     25.25 o 
  -1   9  15       48.03       76.40     29.78 o 
   0   9  15        9.77      -13.36     23.55 o 
   1   9  15       56.66       42.89     24.72 o 
   2   9  15       77.62      128.69     25.98 o 
   3   9  15      360.75      481.85     78.05 o 
   4   9  15       75.46        2.86     70.07 o 
   5   9  15       87.50        9.24     75.55 o 
   6   9  15      328.03      257.82     86.22 o 
   7   9  15        6.79       -9.83     45.70 o 
  -6  10  15       28.53       34.48     35.14 o 
  -5  10  15       57.20       43.36     32.33 o 
  -4  10  15       85.33       68.31     31.35 o 
  -3  10  15       24.97        5.09     26.68 o 
  -2  10  15      473.04      492.29     36.70 o 
  -1  10  15       30.20       33.63     31.91 o 
   0  10  15        9.27       31.64     30.31 o 
   1  10  15       41.15       40.64     30.92 o 
   2  10  15      517.50      615.73     66.32 o 
   4  10  15      111.32       12.39     74.66 o 
   5  10  15       61.24       39.68     83.95 o 
   6  10  15       30.72       23.36     90.51 o 
  -6  11  15       44.87       50.39     38.95 o 
  -5  11  15      182.43      114.09     39.60 o 
  -4  11  15       23.31      -31.93     31.93 o 
  -3  11  15      929.30      999.13     69.58 o 
  -2  11  15       20.13       -6.19     26.29 o 
  -1  11  15      184.10      212.11     39.93 o 
   0  11  15        5.72       -1.91     30.95 o 
   1  11  15      187.68      252.81     37.66 o 
   2  11  15       11.06       83.89     51.48 o 
  -5  12  15      148.64      108.08     41.62 o 
  -4  12  15       67.85       38.26     35.11 o 
  -3  12  15       12.80       24.61     31.89 o 
  -2  12  15      234.39      284.62     45.32 o 
  -1  12  15      368.67      372.61     47.44 o 
   0  12  15      137.67      118.98     72.42 o 
   1  12  15      326.27      399.44     67.27 o 
   2  12  15      222.30      237.86     57.08 o 
  -4  13  15       40.79       46.66     40.13 o 
  -3  13  15       38.93       33.21     35.76 o 
  -2  13  15      213.39      259.44     47.81 o 
  -1  13  15        1.48      -28.36     40.09 o 
   0  13  15      342.10      410.38     94.80 o 
   1  13  15        1.91       25.56     53.39 o 
   2  13  15      202.91      258.23     70.49 o 
  -2  14  15       63.41       47.63     47.29 o 
  -1  14  15      185.88      119.51     48.12 o 
   0  14  15        0.23       -7.51     44.66 o 
   1  14  15      191.76      241.49     70.67 o 
   2  14  15       59.58      173.86     72.45 o 
   0   0  16      271.79      354.49     48.20 o 
   1   0  16     1868.42     1903.64     70.71 o 
   2   0  16      267.34      278.22     28.56 o 
   3   0  16      193.12      199.49     28.10 o 
   4   0  16       12.92       55.26     28.13 o 
   5   0  16     1123.98     1091.14     64.10 o 
   6   0  16     1328.28     1211.13    101.62 o 
   7   0  16      626.70      632.14    126.58 o 
   8   0  16       47.21       33.32     45.78 o 
   9   0  16        6.53      -41.72     51.69 o 
  -9   1  16       97.68       44.57     51.72 o 
  -8   1  16      124.22       40.78     48.01 o 
  -7   1  16      315.10      326.76     50.29 o 
  -6   1  16     1102.97     1111.70     67.39 o 
  -5   1  16      483.77      489.61     69.00 o 
  -4   1  16      265.61      258.47     44.24 o 
  -3   1  16      676.75      681.69     43.28 o 
  -2   1  16      509.67      598.45     38.33 o 
  -1   1  16     1403.32     1388.02     55.76 o 
   0   1  16      121.83      167.41     15.91 o 
   1   1  16     1454.03     1441.73     89.02 o 
   2   1  16      559.69      517.47     37.92 o 
   3   1  16      644.67      646.33     43.12 o 
   4   1  16      202.34      202.39     30.96 o 
   5   1  16      520.57      520.31    103.02 o 
   6   1  16     1069.69      915.34     65.09 o 
   7   1  16      296.56      262.84     47.78 o 
   8   1  16      117.66      123.61     48.54 o 
   9   1  16       94.70       90.31     50.91 o 
  -8   2  16      109.75      133.68     45.66 o 
  -7   2  16      220.27      199.24     32.33 o 
  -6   2  16      274.14      195.23     40.96 o 
  -5   2  16      201.39      205.99     34.08 o 
  -4   2  16       49.25       58.37     27.78 o 
  -3   2  16      603.57      633.32     47.07 o 
  -2   2  16      655.09      724.67     44.71 o 
  -1   2  16       68.95       64.31     18.56 o 
   0   2  16       96.32       99.74     18.90 o 
   1   2  16      118.83       69.05     21.03 o 
   2   2  16      616.80      700.20     43.24 o 
   3   2  16      554.93      566.04     42.20 o 
   4   2  16       59.48       19.25     28.09 o 
   5   2  16      192.34      141.35     34.31 o 
   6   2  16      299.57      305.14     44.02 o 
   7   2  16      223.49      232.29     46.22 o 
   8   2  16       96.18      107.49     46.12 o 
  -8   3  16      139.80      132.73     48.25 o 
  -7   3  16       65.98       80.36     44.98 o 
  -6   3  16      133.44       75.19     39.59 o 
  -5   3  16      199.08      234.37     66.14 o 
  -4   3  16        5.48       -8.20     26.80 o 
  -3   3  16      721.26      656.39     61.01 o 
  -2   3  16      214.30      278.17     58.15 o 
  -1   3  16      487.07      492.11     40.95 o 
   0   3  16       25.87       12.01     17.86 o 
   1   3  16      427.19      454.30     58.33 o 
   2   3  16      177.85      208.72     25.95 o 
   3   3  16      660.15      733.10     45.34 o 
   4   3  16       29.39        9.83     26.89 o 
   5   3  16      208.74      298.20     39.16 o 
   6   3  16      133.04      150.05     38.97 o 
   7   3  16       74.20       38.96     58.42 o 
   8   3  16      158.36       70.94     43.79 o 
  -8   4  16      109.42       24.24     37.81 o 
  -7   4  16      260.78      280.24     91.15 o 
  -6   4  16      640.18      584.71     40.81 o 
  -5   4  16      314.51      318.23     39.90 o 
  -4   4  16       76.71       37.87     31.90 o 
  -3   4  16       81.31      107.55     28.56 o 
  -2   4  16      761.44      699.41     45.32 o 
  -1   4  16       94.31      100.28     25.57 o 
   0   4  16       13.81       32.72     19.69 o 
   1   4  16       55.76       46.83     19.38 o 
   2   4  16      672.31      688.63     43.02 o 
   3   4  16       87.04      139.57     35.63 o 
   4   4  16       58.73       75.66     28.39 o 
   5   4  16      300.14      235.59     54.58 o 
   6   4  16      584.76      535.32     51.14 o 
   7   4  16      251.46      215.26     87.35 o 
   8   4  16      110.45       61.27     45.00 o 
  -8   5  16       47.80       38.87     38.12 o 
  -7   5  16      258.66      251.17     37.59 o 
  -6   5  16      794.70      719.89     46.78 o 
  -5   5  16      793.26      876.74     47.25 o 
  -4   5  16       67.45       46.23     34.44 o 
  -3   5  16      419.66      311.17     44.39 o 
  -2   5  16      230.44      266.23     25.70 o 
  -1   5  16      284.72      286.01     35.20 o 
   0   5  16       41.59       28.69     19.38 o 
   1   5  16      323.91      325.65     49.38 o 
   2   5  16      188.54      173.25     28.05 o 
   3   5  16      431.40      465.28     38.16 o 
   4   5  16       61.45       49.65     28.01 o 
   5   5  16      810.43      822.75    130.73 o 
   6   5  16      790.04      742.63     58.48 o 
   7   5  16      232.75      220.57     48.00 o 
   8   5  16       49.80       41.97     51.30 o 
  -8   6  16       79.13       23.88     44.87 o 
  -7   6  16      207.63      216.91     44.08 o 
  -6   6  16      610.75      678.41    145.53 o 
  -5   6  16      442.37      434.41     37.30 o 
  -4   6  16      352.67      351.71     33.10 o 
  -3   6  16      264.86      258.78     68.85 o 
  -2   6  16      228.41      276.70     27.65 o 
  -1   6  16      403.04      435.61     31.50 o 
   0   6  16        6.12        7.02     19.83 o 
   1   6  16      444.92      486.83     31.17 o 
   2   6  16      277.40      353.68     53.39 o 
   3   6  16      285.68      267.05     33.64 o 
   4   6  16      374.13      374.89     39.12 o 
   5   6  16      442.60      534.85     46.27 o 
   6   6  16      624.39      617.08     55.54 o 
   7   6  16      215.22      129.05     44.70 o 
   8   6  16       74.41       63.51     49.40 o 
  -7   7  16      115.87       85.58     43.85 o 
  -6   7  16       64.23       42.48     36.00 o 
  -5   7  16      339.35      299.76     85.41 o 
  -4   7  16      146.85      192.63     28.78 o 
  -3   7  16     1250.89     1284.12     48.49 o 
  -2   7  16      450.73      439.88     27.64 o 
  -1   7  16      313.87      279.81     27.33 o 
   0   7  16      332.29      322.90     37.87 o 
   1   7  16      336.99      376.76     48.61 o 
   2   7  16      444.09      506.40     61.43 o 
   3   7  16     1263.39     1312.73    107.01 o 
   4   7  16      129.26       35.99     64.41 o 
   5   7  16      312.41      293.98     43.87 o 
   6   7  16       72.97       29.78     74.09 o 
   7   7  16       99.01       97.75     46.07 o 
  -7   8  16       75.90      -18.14     42.02 o 
  -6   8  16       38.73       92.03     40.67 o 
  -5   8  16      256.88      259.00     35.66 o 
  -4   8  16      101.07       94.92     26.32 o 
  -3   8  16      455.77      488.03     29.84 o 
  -2   8  16      638.41      727.58     46.35 o 
  -1   8  16      122.36      143.75     25.91 o 
   0   8  16       37.06        9.29     30.63 o 
   1   8  16      134.28      120.82     25.77 o 
   2   8  16      582.46      552.22     76.33 o 
   3   8  16      448.35      513.31     77.10 o 
   4   8  16       76.37       83.42     69.41 o 
   5   8  16      255.60      161.05     71.02 o 
   6   8  16       35.98       31.00     43.13 o 
   7   8  16       75.95      117.21     49.42 o 
  -7   9  16      123.37       85.62     73.41 o 
  -6   9  16       63.01       66.33     46.44 o 
  -5   9  16      226.05      184.10     43.20 o 
  -4   9  16      188.35      178.32     37.58 o 
  -3   9  16      333.76      282.56     31.67 o 
  -2   9  16      179.00      234.81     28.68 o 
  -1   9  16       17.40       27.86     30.52 o 
   0   9  16       18.73       41.79     24.28 o 
   1   9  16       11.09       25.30     24.83 o 
   2   9  16      158.79      182.71     28.72 o 
   3   9  16      317.40      355.17     74.00 o 
   4   9  16      156.97      130.31     74.30 o 
   5   9  16      245.07      212.59     76.92 o 
   6   9  16       68.05      105.57     49.18 o 
  -6  10  16      179.18      177.79     40.37 o 
  -5  10  16      160.49      169.83     38.27 o 
  -4  10  16       66.79       39.07     30.10 o 
  -3  10  16      115.07      116.54     32.51 o 
  -2  10  16        8.10      -12.73     26.38 o 
  -1  10  16       47.18       94.36     34.62 o 
   0  10  16       46.36       -1.49     31.37 o 
   1  10  16       48.54       22.64     31.78 o 
   2  10  16       12.64       29.49     44.39 o 
   5  10  16      123.36       89.43     88.24 o 
   6  10  16      156.15      135.97     86.22 o 
  -5  11  16       47.92       54.83     36.65 o 
  -4  11  16       78.16      111.18     36.97 o 
  -3  11  16       18.78       17.21     29.35 o 
  -2  11  16       75.34       60.91     38.48 o 
  -1  11  16      155.80      216.14     40.95 o 
   0  11  16      122.07      149.93     38.56 o 
   1  11  16      171.74      211.18     65.75 o 
   2  11  16       53.74       57.97     53.57 o 
  -4  12  16       42.66       59.43     38.82 o 
  -3  12  16      175.82      152.18     49.84 o 
  -2  12  16      148.98      120.68     53.39 o 
  -1  12  16      175.97      198.32     44.09 o 
   0  12  16        4.59        9.86     36.63 o 
   1  12  16      168.63      157.18     61.73 o 
   2  12  16      140.61      114.58     60.18 o 
  -3  13  16      270.35      274.68     43.52 o 
  -2  13  16      199.74      137.90     56.37 o 
  -1  13  16       45.32       26.07     42.96 o 
   0  13  16        1.08      -31.48     41.01 o 
   1  13  16       33.17       50.53     63.22 o 
   2  13  16      210.21       93.19     68.16 o 
  -1  14  16       27.00      -22.51     46.95 o 
   0  14  16        7.51      -66.61     66.61 o 
   1  14  16       18.34       -2.09     60.83 o 
   1   0  17       18.29        4.74     18.78 o 
   2   0  17      183.48      198.04     27.72 o 
   3   0  17     2956.13     2981.07    130.00 o 
   4   0  17      397.56      411.65     72.24 o 
   5   0  17     1170.99     1058.55     65.06 o 
   6   0  17        6.33      -37.53     76.50 o 
   7   0  17      380.72      311.01     47.37 o 
   8   0  17       30.87       88.85     70.04 o 
  -8   1  17      210.87      236.80     54.39 o 
  -7   1  17      159.60      138.15     69.95 o 
  -6   1  17      154.31      169.57     39.20 o 
  -5   1  17      319.64      352.03     40.18 o 
  -4   1  17      149.22      224.83     33.36 o 
  -3   1  17      561.44      614.94     42.82 o 
  -2   1  17     1023.24     1026.18     57.13 o 
  -1   1  17      362.23      373.00     31.62 o 
   0   1  17       13.77       14.54     22.16 o 
   1   1  17      318.80      382.45     28.27 o 
   2   1  17     1077.77     1151.71     72.60 o 
   3   1  17      581.50      523.88     48.71 o 
   4   1  17      136.79      163.51     31.80 o 
   5   1  17      329.90      292.70     39.15 o 
   6   1  17      141.20       64.23     36.69 o 
   7   1  17      157.94      237.65     46.59 o 
   8   1  17      208.41      123.79     98.76 o 
  -8   2  17       60.42       83.49     51.27 o 
  -7   2  17       44.66      -23.14     40.50 o 
  -6   2  17      516.97      502.20     74.03 o 
  -5   2  17      116.03       90.83     34.78 o 
  -4   2  17       58.99       68.35     31.00 o 
  -3   2  17      148.24      155.29     29.30 o 
  -2   2  17       17.40        8.73     22.63 o 
  -1   2  17      117.41      145.49     22.06 o 
   0   2  17       29.12       52.73     31.86 o 
   1   2  17      142.31      144.35     20.52 o 
   2   2  17        3.34      -27.35     27.35 o 
   3   2  17      171.44      198.45     29.88 o 
   4   2  17      103.86       56.71     27.71 o 
   5   2  17      104.50       73.58     32.31 o 
   6   2  17      519.55      553.68     52.24 o 
   7   2  17       33.65      -14.27     39.66 o 
   8   2  17       69.27       50.66     48.93 o 
  -8   3  17       15.93        9.43     58.36 o 
  -7   3  17      295.19      362.10     39.27 o 
  -6   3  17       10.98       35.45     38.18 o 
  -5   3  17      551.08      567.34     49.42 o 
  -4   3  17      117.38      123.06     32.47 o 
  -3   3  17        1.52       -1.15     29.64 o 
  -2   3  17      625.57      653.50     43.92 o 
  -1   3  17      311.30      316.78     25.99 o 
   0   3  17       51.88       66.08     20.64 o 
   1   3  17      240.34      226.98     22.37 o 
   2   3  17      624.78      625.23     42.62 o 
   3   3  17        1.45       17.82     24.09 o 
   4   3  17      138.05      176.21     36.67 o 
   5   3  17      589.02      617.94     68.82 o 
   6   3  17       16.50      -37.27     37.27 o 
   7   3  17      298.74      373.90     52.73 o 
   8   3  17       10.57      -19.22     48.59 o 
  -8   4  17        2.95       -8.13     36.42 o 
  -7   4  17       40.94       43.27     38.52 o 
  -6   4  17      333.83      332.48     71.60 o 
  -5   4  17      293.74      310.15     41.60 o 
  -4   4  17       87.58       83.70     47.07 o 
  -3   4  17     1255.35     1335.51     71.46 o 
  -2   4  17      285.67      297.59     26.81 o 
  -1   4  17       43.84       20.59     19.77 o 
   0   4  17       50.14       85.85     23.30 o 
   1   4  17       21.97       23.89     18.41 o 
   2   4  17      253.41      253.84     41.98 o 
   3   4  17     1345.75     1343.90     76.62 o 
   4   4  17       88.75       82.04     28.57 o 
   5   4  17      313.83      290.31     41.30 o 
   6   4  17      381.21      521.33     51.63 o 
   7   4  17       46.16       77.92     60.12 o 
   8   4  17        2.66      -34.96     48.89 o 
  -8   5  17      184.88      175.32     42.45 o 
  -7   5  17       82.28       70.73     35.25 o 
  -6   5  17       47.36       87.31     31.10 o 
  -5   5  17       26.99       29.66     32.58 o 
  -4   5  17      225.89      238.38     37.46 o 
  -3   5  17      167.69      182.93     34.05 o 
  -2   5  17      506.29      533.31     34.41 o 
  -1   5  17      192.11      201.33     25.92 o 
   0   5  17       21.24       20.26     21.06 o 
   1   5  17      207.89      241.09     32.41 o 
   2   5  17      524.08      486.43     37.00 o 
   3   5  17      166.42      194.33     32.84 o 
   4   5  17      176.24      160.51     35.13 o 
   5   5  17       36.29      -16.33     59.40 o 
   6   5  17       45.31       15.55     40.14 o 
   7   5  17       84.11       53.35     45.80 o 
   8   5  17      176.52      152.49     51.29 o 
  -7   6  17      159.54      119.92     42.75 o 
  -6   6  17      101.95       58.82     35.67 o 
  -5   6  17      740.92      764.59     49.39 o 
  -4   6  17      197.83      161.07     41.03 o 
  -3   6  17     1012.86     1007.70     60.36 o 
  -2   6  17       23.43       -6.34     21.99 o 
  -1   6  17      269.11      297.32     28.24 o 
   0   6  17      460.42      550.08     38.62 o 
   1   6  17      245.35      277.75     32.52 o 
   2   6  17       31.70       30.23     26.65 o 
   3   6  17      946.44      938.04     60.18 o 
   4   6  17      199.37      220.06     44.03 o 
   5   6  17      705.61      654.26    103.11 o 
   6   6  17       92.38       62.92     47.96 o 
   7   6  17      144.87      106.84     62.44 o 
  -7   7  17      307.58      369.29     50.39 o 
  -6   7  17       72.68      -11.02     57.97 o 
  -5   7  17      457.56      417.40     44.60 o 
  -4   7  17       96.79      101.77     32.93 o 
  -3   7  17       16.30       15.35     23.01 o 
  -2   7  17      422.90      466.49     29.17 o 
  -1   7  17      675.81      631.56     38.74 o 
   0   7  17      193.85      201.14     26.65 o 
   1   7  17      671.97      654.64     38.50 o 
   2   7  17      365.66      302.38     60.48 o 
   3   7  17       12.92        7.18     29.58 o 
   4   7  17       74.12      105.68     35.96 o 
   5   7  17      471.61      427.75     82.85 o 
   6   7  17       77.11       34.21     55.38 o 
   7   7  17      292.68      299.29     54.67 o 
  -7   8  17       29.19       57.47     47.85 o 
  -6   8  17      411.38      367.92     66.29 o 
  -5   8  17       46.23       38.28     37.28 o 
  -4   8  17       55.70       29.70     27.49 o 
  -3   8  17       64.03       63.81     22.36 o 
  -2   8  17      201.43      181.63     24.24 o 
  -1   8  17       36.10       50.26     24.05 o 
   0   8  17       89.90      108.30     50.50 o 
   1   8  17       28.61       20.72     33.59 o 
   2   8  17      184.36      218.61     61.79 o 
   3   8  17       66.73       85.02     57.50 o 
   4   8  17       35.54       -6.26     61.37 o 
   5   8  17       44.70       99.99     58.99 o 
   6   8  17      412.56      416.24     55.34 o 
   7   8  17       31.50      -13.89     51.30 o 
  -6   9  17       82.21       98.07     45.89 o 
  -5   9  17      145.73      159.62     35.05 o 
  -4   9  17       22.47       14.86     28.84 o 
  -3   9  17       13.40        6.36     26.97 o 
  -2   9  17      289.26      338.16     41.18 o 
  -1   9  17       98.83      160.83     34.69 o 
   0   9  17        7.16       21.87     25.10 o 
   1   9  17      120.95      132.65     48.11 o 
   2   9  17      324.80      379.78     65.24 o 
   3   9  17       15.91      -47.07     57.62 o 
   4   9  17       43.97       -8.28     72.87 o 
   5   9  17      160.77      132.10     76.62 o 
   6   9  17       72.97       66.32     47.66 o 
  -5  10  17       46.43       12.70     34.62 o 
  -4  10  17       18.75      -30.93     50.32 o 
  -3  10  17      449.75      523.54     52.53 o 
  -2  10  17        9.93       46.66     35.41 o 
  -1  10  17       22.29       20.50     34.34 o 
   0  10  17       97.77       60.87     31.61 o 
   1  10  17       21.34       11.42     31.56 o 
   5  10  17       46.75       41.11     90.39 o 
  -5  11  17       15.74      -17.86     55.55 o 
  -4  11  17       26.53       32.23     37.43 o 
  -3  11  17       49.19       33.93     32.32 o 
  -2  11  17      408.39      425.18     51.77 o 
  -1  11  17       97.21       61.82     67.42 o 
   0  11  17       30.89       65.09     36.91 o 
   1  11  17      100.38       78.97     82.97 o 
  -4  12  17       51.38       27.11     40.10 o 
  -3  12  17      209.48      179.67     49.92 o 
  -2  12  17       52.15       82.68     43.75 o 
  -1  12  17       27.95       55.18     51.72 o 
   0  12  17       93.52       80.48     41.37 o 
   1  12  17       35.91       -5.36     60.42 o 
  -2  13  17       66.31       30.58     50.59 o 
  -1  13  17      240.57      264.64     67.33 o 
   0  13  17       20.25       40.31     46.08 o 
   1  13  17      260.71      206.75     65.01 o 
   0   0  18       41.92       32.89     34.08 o 
   1   0  18      458.26      510.34     30.28 o 
   2   0  18      303.90      308.87     31.74 o 
   3   0  18      806.48      852.92     52.74 o 
   4   0  18      175.41      150.47     44.69 o 
   5   0  18      548.70      576.47     66.23 o 
   6   0  18      827.36      886.60     64.81 o 
   7   0  18        8.94      -13.87     40.42 o 
   8   0  18       31.57        1.75     44.86 o 
  -8   1  18       48.17      -50.67     50.67 o 
  -7   1  18      255.54      242.50     51.33 o 
  -6   1  18       32.27       -7.36     47.82 o 
  -5   1  18      546.64      501.82     46.34 o 
  -4   1  18      442.62      394.71     90.69 o 
  -3   1  18       13.42       -6.25     26.76 o 
  -2   1  18      475.83      488.03     39.02 o 
  -1   1  18       12.54        7.26     18.44 o 
   0   1  18       72.55       84.59     29.79 o 
   1   1  18       47.76       49.48     19.39 o 
   2   1  18      526.03      554.39    106.45 o 
   3   1  18       22.61      -13.74     25.78 o 
   4   1  18      501.50      422.76     41.96 o 
   5   1  18      582.38      490.73     54.40 o 
   6   1  18       32.64       -0.09     37.47 o 
   7   1  18      265.39      259.31    105.58 o 
   8   1  18       43.93        7.13     48.06 o 
  -8   2  18       47.98       14.19     49.12 o 
  -7   2  18       86.37      122.14     46.03 o 
  -6   2  18      105.17       59.92     38.64 o 
  -5   2  18      301.13      283.86     40.13 o 
  -4   2  18       13.17       15.23     31.28 o 
  -3   2  18     1495.96     1445.28    145.95 o 
  -2   2  18      243.52      169.35     29.40 o 
  -1   2  18      988.18      978.10     45.14 o 
   0   2  18        2.84        8.17     23.98 o 
   1   2  18      951.46     1011.19     57.64 o 
   2   2  18      214.47      151.47     57.35 o 
   3   2  18     1521.71     1533.30    137.85 o 
   4   2  18        8.06       13.90     27.74 o 
   5   2  18      281.35      297.98     39.97 o 
   6   2  18      103.74       47.64     45.70 o 
   7   2  18       74.45       58.17     43.83 o 
   8   2  18       46.51       67.66     50.04 o 
  -8   3  18      125.37      101.19     52.15 o 
  -7   3  18       32.86       24.12     42.30 o 
  -6   3  18        6.39       25.57     38.91 o 
  -5   3  18      125.65       86.42     37.49 o 
  -4   3  18      249.14      180.53     94.98 o 
  -3   3  18      188.60      180.34     31.44 o 
  -2   3  18      372.74      468.30     59.30 o 
  -1   3  18      199.66      221.83     25.13 o 
   0   3  18       27.90       41.88     32.47 o 
   1   3  18      240.09      258.13     33.43 o 
   2   3  18      302.45      387.08     36.34 o 
   3   3  18      167.30      157.56     31.16 o 
   4   3  18      153.25      136.02     35.07 o 
   5   3  18      113.22       62.36     36.12 o 
   6   3  18       10.49      -13.60     35.61 o 
   7   3  18       37.51       85.28     47.71 o 
   8   3  18      132.14      139.76     51.93 o 
  -8   4  18       10.03       15.26     37.99 o 
  -7   4  18       98.72      156.51     37.01 o 
  -6   4  18      199.49      198.17     33.30 o 
  -5   4  18      206.09      161.51     70.22 o 
  -4   4  18       19.11        0.65     32.84 o 
  -3   4  18      491.28      422.38     70.96 o 
  -2   4  18      293.61      301.19     29.63 o 
  -1   4  18      127.13      161.50     25.52 o 
   0   4  18       27.73      -18.76     20.66 o 
   1   4  18      181.99      176.24     31.74 o 
   2   4  18      320.28      293.67     32.41 o 
   3   4  18      398.75      379.36     38.06 o 
   4   4  18       37.60       25.71     36.79 o 
   5   4  18      207.25      144.40     91.37 o 
   6   4  18      229.39      237.73     51.63 o 
   7   4  18      103.23      112.79     50.14 o 
   8   4  18       16.20        8.56     50.45 o 
  -7   5  18      214.49      165.59     38.72 o 
  -6   5  18       47.79       74.83     33.85 o 
  -5   5  18      671.70      590.25     55.14 o 
  -4   5  18      134.73      176.19     40.66 o 
  -3   5  18       68.64       35.44     33.76 o 
  -2   5  18       25.95       21.53     28.12 o 
  -1   5  18      964.67     1123.86     48.85 o 
   0   5  18        6.94        0.21     22.74 o 
   1   5  18      939.18      847.10     58.00 o 
   2   5  18       29.39       18.12     26.89 o 
   3   5  18       63.27       14.64     29.59 o 
   4   5  18      138.86      181.47     34.73 o 
   5   5  18      706.57      680.92     73.91 o 
   6   5  18       45.15       13.85     39.58 o 
   7   5  18      187.08      172.72     47.88 o 
  -7   6  18       38.00        5.94     41.55 o 
  -6   6  18      585.43      594.38     55.72 o 
  -5   6  18      149.76      105.59     41.62 o 
  -4   6  18        3.53      -35.49     38.45 o 
  -3   6  18      380.06      398.84     44.46 o 
  -2   6  18      747.23      650.40     39.11 o 
  -1   6  18      274.49      266.00     28.61 o 
   0   6  18      849.09     1028.64     48.44 o 
   1   6  18      263.11      274.98     46.36 o 
   2   6  18      744.61      693.73    106.33 o 
   3   6  18      443.06      419.07     40.94 o 
   4   6  18       13.37       20.51     33.99 o 
   5   6  18      163.88      172.73     42.71 o 
   6   6  18      564.26      698.75    186.47 o 
   7   6  18       39.83       32.97     54.58 o 
  -7   7  18      162.36      150.74     47.65 o 
  -6   7  18       51.60       17.51     42.96 o 
  -5   7  18       22.24       25.45     36.11 o 
  -4   7  18       87.49       56.21     51.36 o 
  -3   7  18      143.10      206.82     35.62 o 
  -2   7  18      545.14      554.29     38.24 o 
  -1   7  18      238.32      230.31     33.15 o 
   0   7  18      101.74       75.25     25.39 o 
   1   7  18      263.38      305.38     37.79 o 
   2   7  18      588.66      603.12     45.46 o 
   3   7  18      155.27      151.72     38.37 o 
   4   7  18      149.00      159.90     51.42 o 
   5   7  18       43.13       -4.43     38.08 o 
   6   7  18       54.84       36.02     43.32 o 
   7   7  18      174.02      183.55     55.23 o 
  -6   8  18        5.94       50.45     46.01 o 
  -5   8  18        2.51       -0.49     37.06 o 
  -4   8  18        4.76        7.68     35.20 o 
  -3   8  18      612.91      703.94     37.01 o 
  -2   8  18      101.88      107.71     26.99 o 
  -1   8  18      115.86       93.80     65.45 o 
   0   8  18        0.96        1.90     32.86 o 
   1   8  18       89.90        9.29     53.27 o 
   2   8  18      104.14      101.59     55.23 o 
   3   8  18      622.03      668.34     85.08 o 
   4   8  18       10.78       16.44     39.65 o 
   5   8  18        4.08      -50.54     62.44 o 
   6   8  18        5.76       -7.58     44.42 o 
  -6   9  18      102.16        8.71     49.50 o 
  -5   9  18       80.40       45.14     43.98 o 
  -4   9  18      127.60      138.48     33.55 o 
  -3   9  18       77.56       78.06     31.28 o 
  -2   9  18       13.28       10.96     33.80 o 
  -1   9  18      159.59      198.37     36.28 o 
   0   9  18        3.21       -7.14     26.64 o 
   1   9  18      161.63      189.91     39.65 o 
   2   9  18        3.70       42.54     57.08 o 
   3   9  18       63.42       14.78     70.55 o 
   4   9  18       99.06       83.77     81.27 o 
   5   9  18       68.89       48.07     42.16 o 
   6   9  18       94.07       85.36     48.20 o 
  -5  10  18      185.90      168.29     39.63 o 
  -4  10  18       26.41       19.42     33.85 o 
  -3  10  18      156.89      159.04     43.22 o 
  -2  10  18      155.37      222.35     49.84 o 
  -1  10  18      175.33      189.22     41.13 o 
   0  10  18      216.92      288.26     41.30 o 
   1  10  18      189.82      214.02     52.25 o 
   5  10  18      197.23       90.69     96.88 o 
  -4  11  18       39.82       16.04     35.95 o 
  -3  11  18       80.47       93.06     46.04 o 
  -2  11  18       55.35       36.66     39.69 o 
  -1  11  18      184.60      216.75     44.50 o 
   0  11  18       58.07       66.89     86.90 o 
   1  11  18      207.24      296.26     57.08 o 
  -3  12  18      270.25      340.61    102.16 o 
  -2  12  18       37.98       89.93     45.56 o 
  -1  12  18      214.86      217.33     47.82 o 
   0  12  18      144.96      156.46     45.06 o 
   1  12  18      205.34      209.43     69.30 o 
  -1  13  18       23.82      -21.89     47.22 o 
   0  13  18        0.78       11.91     47.53 o 
   1  13  18       28.80       -3.52     61.43 o 
   1   0  19      141.97      122.59     28.35 o 
   2   0  19     1664.95     1618.97    101.32 o 
   3   0  19      841.25      912.39     56.12 o 
   4   0  19      383.50      343.35     40.70 o 
   5   0  19      198.29      211.22     82.34 o 
   6   0  19        1.10      -23.88     37.11 o 
   7   0  19       93.34      115.65     46.73 o 
   8   0  19      144.41       95.55     81.81 o 
  -7   1  19       81.47       86.29     45.66 o 
  -6   1  19       61.47       56.47     41.79 o 
  -5   1  19      545.59      606.75     59.58 o 
  -4   1  19      230.09      240.33     37.29 o 
  -3   1  19     1596.61     1534.38    106.27 o 
  -2   1  19      265.31      256.43     32.43 o 
  -1   1  19      298.69      314.44     34.63 o 
   0   1  19      389.50      527.40     57.35 o 
   1   1  19      331.61      249.49     47.04 o 
   2   1  19      242.39      271.37     39.24 o 
   3   1  19     1543.24     1550.81     79.64 o 
   4   1  19      216.79      154.33     45.64 o 
   5   1  19      512.24      524.17     50.15 o 
   6   1  19       78.21       69.25     40.03 o 
   7   1  19       77.43       44.99     47.36 o 
  -7   2  19       59.17       83.99     46.55 o 
  -6   2  19       28.54       29.34     39.13 o 
  -5   2  19      240.30      157.40     40.66 o 
  -4   2  19       55.16       49.28     33.23 o 
  -3   2  19      643.65      555.67     43.10 o 
  -2   2  19      519.05      517.02     49.69 o 
  -1   2  19     1138.94     1222.66     52.32 o 
   0   2  19      221.57      239.56     31.97 o 
   1   2  19     1137.24     1140.04     66.61 o 
   2   2  19      523.49      495.68     39.44 o 
   3   2  19      591.06      518.06     65.51 o 
   4   2  19       38.51       13.19     32.83 o 
   5   2  19      242.69      245.36     61.70 o 
   6   2  19       29.37      -11.58     37.80 o 
   7   2  19       52.05       31.06     44.24 o 
  -7   3  19       54.45       38.77     41.08 o 
  -6   3  19      101.44       23.48    118.63 o 
  -5   3  19       58.05      -10.05     37.58 o 
  -4   3  19      458.12      455.34     47.16 o 
  -3   3  19      369.50      396.91     40.50 o 
  -2   3  19       75.21       57.60     23.55 o 
  -1   3  19       24.39        7.01     23.01 o 
   0   3  19      478.66      531.00     42.17 o 
   1   3  19       55.80       45.49     29.59 o 
   2   3  19      106.87       75.99     27.77 o 
   3   3  19      403.19      434.26     39.25 o 
   4   3  19      475.62      589.63     48.83 o 
   5   3  19      101.51       67.64     34.67 o 
   6   3  19       88.62       39.15     81.69 o 
   7   3  19       56.65       27.49     47.18 o 
  -7   4  19       86.88       79.55     47.97 o 
  -6   4  19      107.48       -8.12     44.41 o 
  -5   4  19      109.84      159.50     56.57 o 
  -4   4  19       56.07       60.32     37.27 o 
  -3   4  19      139.23      134.47     64.02 o 
  -2   4  19      466.56      483.44     33.57 o 
  -1   4  19      508.08      518.70     34.28 o 
   0   4  19      383.63      403.06     39.87 o 
   1   4  19      525.72      500.32     42.79 o 
   2   4  19      508.28      494.69     41.29 o 
   3   4  19      163.73      140.53     44.78 o 
   4   4  19       88.32       80.68     34.31 o 
   5   4  19      112.57       64.44     90.33 o 
   6   4  19      102.18        2.75    105.28 o 
   7   4  19      103.64        7.98     84.49 o 
  -7   5  19      265.29      313.88     73.53 o 
  -6   5  19       14.83        5.38     32.46 o 
  -5   5  19       88.81       42.36     79.78 o 
  -4   5  19       21.56        2.87     36.63 o 
  -3   5  19     1080.23     1031.80     64.92 o 
  -2   5  19      146.71      167.02     27.39 o 
  -1   5  19      257.41      244.83     37.60 o 
   0   5  19        4.14        7.13     34.47 o 
   1   5  19      246.36      272.94     35.58 o 
   2   5  19      165.83      190.37     58.15 o 
   3   5  19     1078.08     1045.95     84.43 o 
   4   5  19       41.44        9.09     34.23 o 
   5   5  19       88.83       99.49     39.24 o 
   6   5  19       17.98      -15.46     45.06 o 
   7   5  19      271.80      293.19     68.73 o 
  -7   6  19      166.38      139.04     45.64 o 
  -6   6  19       47.41       15.93     37.18 o 
  -5   6  19       20.68       29.96     31.44 o 
  -4   6  19       38.33        0.37     39.03 o 
  -3   6  19      471.69      487.67     84.68 o 
  -2   6  19      812.35      915.48     47.55 o 
  -1   6  19      255.90      291.23     31.90 o 
   0   6  19      301.99      358.33     38.03 o 
   1   6  19      277.32      320.23     38.55 o 
   2   6  19      758.77      689.49     82.70 o 
   3   6  19      498.16      461.20    110.41 o 
   4   6  19       34.69       47.65     35.96 o 
   5   6  19       19.51       22.06     40.36 o 
   6   6  19       53.94       57.27     50.38 o 
   7   6  19      170.28      190.14     51.84 o 
  -6   7  19      135.49      108.92     43.08 o 
  -5   7  19      122.65      122.28     38.49 o 
  -4   7  19      153.56      221.91     39.04 o 
  -3   7  19      242.87      280.53     38.52 o 
  -2   7  19       95.77       95.22     54.61 o 
  -1   7  19      300.19      336.55     42.87 o 
   0   7  19      877.84      893.87     48.14 o 
   1   7  19      330.31      279.83     38.56 o 
   2   7  19      123.58      150.15     56.84 o 
   3   7  19      200.73      130.38     37.05 o 
   4   7  19      161.90      169.49     42.20 o 
   5   7  19      126.47       97.85     42.58 o 
   6   7  19      127.32      102.40     51.11 o 
  -6   8  19       66.09       71.83     46.66 o 
  -5   8  19      199.23      236.94     46.83 o 
  -4   8  19       32.24       14.49     79.93 o 
  -3   8  19       40.40       11.81     28.46 o 
  -2   8  19      103.15      121.44     29.74 o 
  -1   8  19     1273.53     1265.73     76.36 o 
   0   8  19      590.17      617.88     52.37 o 
   1   8  19     1288.17     1198.93    108.08 o 
   2   8  19      111.19      157.60     40.60 o 
   3   8  19       37.82       -4.92     39.86 o 
   4   8  19       43.90        7.68     46.00 o 
   5   8  19      208.56      240.42     48.65 o 
   6   8  19       70.96       44.37     49.96 o 
  -5   9  19       52.81       76.84     44.51 o 
  -4   9  19      131.65      144.38     42.93 o 
  -3   9  19       54.19       76.09     39.30 o 
  -2   9  19      130.94       80.75     87.35 o 
  -1   9  19       12.61       47.57     36.56 o 
   0   9  19      213.74      192.14     31.96 o 
   1   9  19       10.07       36.18     36.04 o 
   2   9  19      118.91       35.99     66.55 o 
   3   9  19       70.22       99.50     76.15 o 
   4   9  19      165.08      212.46     53.15 o 
   5   9  19       75.88       54.87     50.17 o 
  -4  10  19       18.19       37.83     36.47 o 
  -3  10  19      178.01      135.90     43.62 o 
  -2  10  19       88.28       30.43     61.01 o 
  -1  10  19       81.16      105.98     38.44 o 
   0  10  19        2.55        1.54     35.26 o 
   1  10  19       78.70      165.70     48.50 o 
  -3  11  19      209.51      274.07     50.04 o 
  -2  11  19      144.93      152.88     46.96 o 
  -1  11  19       51.02       36.75     41.57 o 
   0  11  19       22.36       21.91     41.25 o 
  -2  12  19      105.77       87.99     51.83 o 
  -1  12  19      192.62      128.91     47.87 o 
   0  12  19      120.11       71.08     44.89 o 
   0   0  20      662.18      503.48     60.30 o 
   1   0  20     1615.16     1736.48     89.49 o 
   2   0  20      463.07      455.36     36.39 o 
   3   0  20      130.48      171.74     33.28 o 
   4   0  20       98.66       60.85     33.63 o 
   5   0  20      929.41     1034.97    153.49 o 
   6   0  20       26.39        2.27     41.16 o 
   7   0  20      291.00      211.45     53.59 o 
  -7   1  20      185.66      233.26     55.14 o 
  -6   1  20      319.81      265.98     46.70 o 
  -5   1  20        7.85       -6.20     35.56 o 
  -4   1  20      479.38      386.51     44.03 o 
  -3   1  20      667.39      665.75    128.28 o 
  -2   1  20      157.07      167.08     34.42 o 
  -1   1  20      119.73      107.88     30.33 o 
   0   1  20     2745.61     3030.99    197.82 o 
   1   1  20      107.46       97.72     30.18 o 
   2   1  20      174.85      217.22     31.98 o 
   3   1  20      744.60      676.40     48.02 o 
   4   1  20      497.78      421.62     45.61 o 
   5   1  20        4.77       -3.79     38.76 o 
   6   1  20      299.73      229.02     97.30 o 
   7   1  20      175.79      207.26     52.19 o 
  -7   2  20       24.68       -5.43     50.34 o 
  -6   2  20       15.66      -11.57     44.37 o 
  -5   2  20       74.92       34.35     37.89 o 
  -4   2  20       33.61      -26.23     66.58 o 
  -3   2  20       89.50      101.39     46.92 o 
  -2   2  20      514.26      483.00     37.75 o 
  -1   2  20      221.28      240.52     34.90 o 
   0   2  20        7.03       37.13     28.29 o 
   1   2  20      232.96      248.67     42.60 o 
   2   2  20      542.63      562.46     66.38 o 
   3   2  20       99.45       90.45     32.35 o 
   4   2  20       38.07       19.39     35.15 o 
   5   2  20       92.12       26.72     74.63 o 
   6   2  20       13.79       -8.82     40.39 o 
   7   2  20       24.25      -41.69     61.01 o 
  -7   3  20      176.24      176.91     69.86 o 
  -6   3  20       14.03      -18.13     43.70 o 
  -5   3  20        4.51      -17.39     37.22 o 
  -4   3  20        8.68      -36.96     54.88 o 
  -3   3  20     1035.72     1001.57     63.30 o 
  -2   3  20       20.42       46.58     23.69 o 
  -1   3  20      308.63      315.18     37.11 o 
   0   3  20      293.96      374.38     47.43 o 
   1   3  20      324.88      333.41     53.74 o 
   2   3  20       21.22       -2.74     45.94 o 
   3   3  20     1007.87     1022.83     61.69 o 
   4   3  20        4.96       -4.58     34.70 o 
   5   3  20        5.98      -28.65     35.51 o 
   6   3  20       13.84      -17.65     43.60 o 
   7   3  20      199.77       75.10     54.02 o 
  -7   4  20       81.20       20.94     61.46 o 
  -6   4  20       89.75      -45.71     45.71 o 
  -5   4  20      240.47      248.18     48.57 o 
  -4   4  20       38.98      -10.53     38.79 o 
  -3   4  20        4.75      -16.66     33.12 o 
  -2   4  20      499.28      406.28     33.60 o 
  -1   4  20      554.64      591.54     58.72 o 
   0   4  20        0.72        1.71     27.84 o 
   1   4  20      536.00      582.77     46.92 o 
   2   4  20      490.54      529.81     66.67 o 
   3   4  20        2.85      -13.90     29.11 o 
   4   4  20       40.20       43.56     34.08 o 
   5   4  20      189.68      186.85     43.27 o 
   6   4  20       96.14       79.31     45.32 o 
   7   4  20       71.81       91.88     52.11 o 
  -6   5  20      239.81      269.72     47.33 o 
  -5   5  20       48.07       31.59     46.63 o 
  -4   5  20      175.67      175.34     54.19 o 
  -3   5  20      115.30       80.20     34.90 o 
  -2   5  20      478.55      572.51     38.69 o 
  -1   5  20      384.28      365.60     33.92 o 
   0   5  20     1743.26     1776.45    102.04 o 
   1   5  20      409.95      331.90     64.65 o 
   2   5  20      495.04      564.43     71.92 o 
   3   5  20      102.42       68.43     91.16 o 
   4   5  20      194.12      281.45     41.16 o 
   5   5  20       48.91       49.70     40.40 o 
   6   5  20      201.72      162.53     49.05 o 
  -6   6  20       46.28       55.24     41.45 o 
  -5   6  20      251.52      313.64     43.71 o 
  -4   6  20       68.90       47.83     57.50 o 
  -3   6  20      177.09      176.13     32.80 o 
  -2   6  20       94.31       64.89     30.15 o 
  -1   6  20      980.54     1047.63     51.08 o 
   0   6  20      103.95       57.72     32.65 o 
   1   6  20     1020.23      846.09     60.01 o 
   2   6  20      106.91      128.26     35.79 o 
   3   6  20      176.86      166.21     36.48 o 
   4   6  20       82.56      111.04     41.00 o 
   5   6  20      265.47      244.55     48.19 o 
   6   6  20       43.17       63.51     49.94 o 
  -6   7  20       87.75      -10.89     44.04 o 
  -5   7  20      101.57       77.65     41.68 o 
  -4   7  20      220.19      164.01     31.25 o 
  -3   7  20      634.94      674.86     94.53 o 
  -2   7  20      190.18      204.35     51.42 o 
  -1   7  20      324.06      342.78     35.36 o 
   0   7  20      702.01      658.41     52.93 o 
   1   7  20      309.52      409.92     44.01 o 
   2   7  20      201.03      229.82     72.57 o 
   3   7  20      642.56      616.21     90.27 o 
   4   7  20      215.19      145.75     43.98 o 
   5   7  20      113.35       82.25     42.50 o 
   6   7  20       86.80       68.76     77.19 o 
  -5   8  20       14.98       24.10     45.34 o 
  -4   8  20      108.87      157.73     44.53 o 
  -3   8  20       27.28        8.34     29.66 o 
  -2   8  20      366.30      406.91     38.90 o 
  -1   8  20      123.41       93.71     40.54 o 
   0   8  20        0.01       -6.85     54.88 o 
   1   8  20      118.54       82.40     55.11 o 
   2   8  20      372.34      410.59     77.64 o 
   3   8  20       26.45        4.17     71.44 o 
   4   8  20      107.21      160.90     55.59 o 
   5   8  20       15.97       -2.47     48.22 o 
  -4   9  20       75.55       24.73     46.01 o 
  -3   9  20      446.49      580.30    128.70 o 
  -2   9  20       24.62      -14.12     44.69 o 
  -1   9  20      130.15      133.35     52.64 o 
   0   9  20       28.50       16.03     35.81 o 
   1   9  20      149.46      163.29     39.23 o 
   2   9  20       32.69       48.14     64.59 o 
   3   9  20      396.41      400.16     82.94 o 
   4   9  20       89.76       78.95     47.67 o 
  -4  10  20       21.00      -46.22     46.22 o 
  -3  10  20       67.29       34.67     45.71 o 
  -2  10  20       96.87      152.10     46.77 o 
  -1  10  20      116.34      119.58     43.71 o 
   0  10  20       18.15        9.47     51.48 o 
   1  10  20      126.22      138.47     54.76 o 
  -2  11  20       72.73       22.69     58.75 o 
  -1  11  20        6.37      -44.57     44.57 o 
   0  11  20      447.74      437.76     69.59 o 
   1   0  21        8.22        3.86     30.35 o 
   2   0  21      403.83      527.97     46.87 o 
   3   0  21      109.48       85.25     33.86 o 
   4   0  21      516.31      441.90     45.67 o 
   5   0  21       54.09      -14.73     37.37 o 
   6   0  21      110.06       64.68     46.08 o 
   7   0  21       45.10       17.68     49.78 o 
  -7   1  21      159.00       95.48     51.82 o 
  -6   1  21       53.36       18.70     64.08 o 
  -5   1  21        6.30        5.50     36.71 o 
  -4   1  21      115.76       76.40     37.47 o 
  -3   1  21      771.60      719.55     78.26 o 
  -2   1  21      321.72      268.16     38.57 o 
  -1   1  21      536.61      539.48     45.77 o 
   0   1  21     1791.80     1819.75    171.24 o 
   1   1  21      561.05      579.75     46.83 o 
   2   1  21      275.98      263.63     37.01 o 
   3   1  21      758.72      734.89     52.24 o 
   4   1  21      123.05      109.08     35.49 o 
   5   1  21       15.98       54.96     40.14 o 
   6   1  21       40.13       40.93     43.08 o 
   7   1  21      158.63       78.29     50.46 o 
  -7   2  21      102.88        9.15     55.18 o 
  -6   2  21       20.32      -44.12     44.12 o 
  -5   2  21      147.00      125.45     44.68 o 
  -4   2  21       16.62      -21.94     43.82 o 
  -3   2  21       57.56       57.42     34.99 o 
  -2   2  21      341.71      361.48     33.18 o 
  -1   2  21     1069.55     1167.03     69.54 o 
   0   2  21       61.56       91.28     34.00 o 
   1   2  21     1054.56     1273.59     72.27 o 
   2   2  21      364.90      430.93     79.07 o 
   3   2  21       63.11       34.80     33.01 o 
   4   2  21       13.20       12.74     33.48 o 
   5   2  21      109.44      101.24     42.05 o 
   6   2  21       21.38      -53.33     53.33 o 
   7   2  21       96.41       86.14     55.57 o 
  -6   3  21      139.85       68.07     48.07 o 
  -5   3  21       55.32      -17.58     41.18 o 
  -4   3  21       75.51       49.09     44.15 o 
  -3   3  21      162.14      107.94     50.38 o 
  -2   3  21      153.55      164.22     29.26 o 
  -1   3  21      399.88      338.75     42.30 o 
   0   3  21     2389.91     2502.51    119.97 o 
   1   3  21      376.19      413.92     51.99 o 
   2   3  21      153.27      173.19     35.59 o 
   3   3  21      180.03      172.30     36.23 o 
   4   3  21       77.03       48.88     37.61 o 
   5   3  21       46.96        3.52     42.53 o 
   6   3  21      106.28       96.27     49.09 o 
  -6   4  21       14.92      -18.36     50.75 o 
  -5   4  21      109.44       41.14     45.35 o 
  -4   4  21      228.04      168.89     43.86 o 
  -3   4  21       51.36       55.79     29.56 o 
  -2   4  21       95.66      123.25     28.42 o 
  -1   4  21      218.09      265.79     39.01 o 
   0   4  21      170.09      187.08     36.44 o 
   1   4  21      219.45      272.13     49.96 o 
   2   4  21      107.31      156.76     37.19 o 
   3   4  21       38.97       50.23     58.21 o 
   4   4  21      236.62      126.93     39.67 o 
   5   4  21      131.75       83.69     40.87 o 
   6   4  21       17.15       20.38     50.22 o 
  -6   5  21       28.63      -24.84     71.12 o 
  -5   5  21       51.20       44.15     46.30 o 
  -4   5  21      113.45       95.93     65.54 o 
  -3   5  21     1196.83     1193.72     59.55 o 
  -2   5  21       33.25        7.30     28.63 o 
  -1   5  21      366.37      379.68     41.67 o 
   0   5  21        8.83      -19.94     31.07 o 
   1   5  21      396.71      340.69     75.04 o 
   2   5  21       49.35       12.05     33.29 o 
   3   5  21     1174.78     1243.08    110.05 o 
   4   5  21       94.03       77.21     40.84 o 
   5   5  21       56.16       58.98     44.85 o 
   6   5  21       36.96       55.78     51.24 o 
  -6   6  21       18.68      -27.53     73.47 o 
  -5   6  21       21.58       47.53     54.70 o 
  -4   6  21      433.47      417.18     44.46 o 
  -3   6  21      116.41      137.73     39.95 o 
  -2   6  21      724.05      698.47     79.13 o 
  -1   6  21       66.54       44.80     35.02 o 
   0   6  21      133.03       70.46     37.31 o 
   1   6  21       50.52       34.06     42.27 o 
   2   6  21      742.71      805.69     60.66 o 
   3   6  21      114.89       13.47     58.15 o 
   4   6  21      414.18      377.99     62.12 o 
   5   6  21       12.62       15.57     70.90 o 
  -5   7  21       18.58       45.43     40.82 o 
  -4   7  21      120.66      136.23     52.72 o 
  -3   7  21      253.07      282.30     82.28 o 
  -2   7  21      110.15       54.84     41.03 o 
  -1   7  21      508.14      428.91    110.02 o 
   0   7  21      710.86      792.66     57.84 o 
   1   7  21      492.63      495.52     62.09 o 
   2   7  21      121.03      132.22     40.94 o 
   3   7  21      234.15      302.92     73.17 o 
   4   7  21      136.06      210.98     43.38 o 
   5   7  21       17.12        0.47     88.60 o 
  -4   8  21       51.68       -8.87     97.06 o 
  -3   8  21       44.02       10.61     31.35 o 
  -2   8  21       31.92      -27.04     69.27 o 
  -1   8  21      160.07       96.41     60.72 o 
   0   8  21       95.23      -41.95     58.09 o 
   1   8  21      163.03      177.80     67.63 o 
   2   8  21       28.09      -65.54     65.54 o 
   3   8  21       42.70       -1.37     68.34 o 
   4   8  21       38.18      -83.00     83.00 o 
  -4   9  21       76.59       85.48     60.36 o 
  -3   9  21      154.36      115.67     62.50 o 
  -2   9  21      111.83      142.09     47.85 o 
  -1   9  21       47.13        9.88     44.57 o 
   0   9  21      197.52      255.31     84.61 o 
   1   9  21       38.15      -63.52     63.52 o 
   2   9  21      118.26       60.83     65.84 o 
   3   9  21      153.28      100.16     83.77 o 
   4   9  21       91.28      -32.23     90.86 o 
  -3  10  21      139.53       82.28     49.17 o 
  -2  10  21       96.91      110.09     47.44 o 
  -1  10  21       30.22      117.91     45.64 o 
   0  10  21        1.35       -4.35     54.28 o 
   1  10  21       24.25      124.47     57.68 o 
  -1  11  21      371.00      315.39     54.44 o 
   0  11  21       17.85       16.62     54.94 o 
   0   0  22      907.59      885.88     84.07 o 
   1   0  22      338.63      313.89     57.32 o 
   2   0  22      488.09      495.54     46.82 o 
   3   0  22        0.01      -11.44     32.83 o 
   4   0  22      103.12       32.11     37.84 o 
   5   0  22       82.85       -0.12     42.27 o 
   6   0  22      300.57      306.80    125.03 o 
  -6   1  22       50.29      -41.91     47.63 o 
  -5   1  22       77.54      -10.58     43.01 o 
  -4   1  22       71.98       56.12     38.93 o 
  -3   1  22      152.09      151.78     41.47 o 
  -2   1  22       56.46       68.38     47.46 o 
  -1   1  22      513.99      516.21     47.65 o 
   0   1  22      659.37      680.03     52.79 o 
   1   1  22      525.61      511.59     46.92 o 
   2   1  22       80.75       59.17     35.35 o 
   3   1  22      147.84       91.46     59.64 o 
   4   1  22       52.24       64.93     39.19 o 
   5   1  22       92.68       71.87     42.40 o 
   6   1  22       51.04      -10.94     68.88 o 
  -6   2  22       55.77      -14.17     50.32 o 
  -5   2  22       16.70      -11.94     40.76 o 
  -4   2  22       89.61        9.34     36.71 o 
  -3   2  22      166.28      179.50     30.19 o 
  -2   2  22      328.51      257.39     48.77 o 
  -1   2  22      177.05       89.61     35.41 o 
   0   2  22      160.24      115.49     35.34 o 
   1   2  22      165.18      133.81     36.20 o 
   2   2  22      319.39      345.17     82.82 o 
   3   2  22      139.44       74.18     63.99 o 
   4   2  22       92.30       54.30     36.58 o 
   5   2  22       15.34      -39.64     39.64 o 
   6   2  22       71.39       -0.40     64.38 o 
  -6   3  22       19.65      -51.77     51.77 o 
  -5   3  22        6.19       14.55     45.41 o 
  -4   3  22       48.71       37.97     39.44 o 
  -3   3  22      117.29       95.14     39.52 o 
  -2   3  22       19.04        7.45     32.41 o 
  -1   3  22      188.96      151.82     35.87 o 
   0   3  22        3.17       -3.79     29.71 o 
   1   3  22      173.75      201.16     38.16 o 
   2   3  22        8.35       34.97     36.03 o 
   3   3  22      106.47       55.35     59.94 o 
   4   3  22       45.31       24.70     40.79 o 
   5   3  22        9.82      -41.41     41.41 o 
   6   3  22       14.72        1.75     51.39 o 
  -6   4  22       49.82        5.24     53.90 o 
  -5   4  22       66.22       41.92     46.95 o 
  -4   4  22      185.78      136.46     46.00 o 
  -3   4  22       82.64      118.72     43.60 o 
  -2   4  22      250.47      279.65     43.94 o 
  -1   4  22        7.08      -26.48     34.34 o 
   0   4  22      181.67      173.87     63.46 o 
   1   4  22        0.47       -3.77     54.31 o 
   2   4  22      275.73      313.73     42.90 o 
   3   4  22      112.95       35.21     65.36 o 
   4   4  22      186.13      139.72     44.97 o 
   5   4  22       58.10       -2.31     46.07 o 
   6   4  22       47.93       -0.66     53.18 o 
  -5   5  22      184.99      144.07     50.81 o 
  -4   5  22      186.83      134.97     36.17 o 
  -3   5  22      101.91       47.96     31.54 o 
  -2   5  22        0.85      -26.11     33.80 o 
  -1   5  22      456.40      425.82     45.96 o 
   0   5  22      540.00      447.11     84.97 o 
   1   5  22      430.82      502.40     86.40 o 
   2   5  22        0.16       -4.10     35.68 o 
   3   5  22      103.31        7.39     61.61 o 
   4   5  22      199.05       66.67     70.31 o 
   5   5  22      176.19      121.58     50.42 o 
  -5   6  22      152.64      178.98     48.10 o 
  -4   6  22      180.02      182.45     49.90 o 
  -3   6  22       57.76       69.55     33.20 o 
  -2   6  22       16.59      -11.19     30.63 o 
  -1   6  22       99.15       89.30     40.91 o 
   0   6  22      458.03      499.32     56.01 o 
   1   6  22       82.80      105.49     39.38 o 
   2   6  22       11.16       29.89     37.35 o 
   3   6  22       49.18       23.30     62.15 o 
   4   6  22      165.04       47.19     82.11 o 
   5   6  22      152.70      283.24     50.86 o 
  -4   7  22      125.77      174.38     34.21 o 
  -3   7  22      264.48      311.96     46.59 o 
  -2   7  22      150.79      141.78     41.22 o 
  -1   7  22      119.81       41.77     59.11 o 
   0   7  22      149.93      144.59     41.30 o 
   1   7  22      140.07      129.68     43.83 o 
   2   7  22      148.91      176.69     83.48 o 
   3   7  22      263.14      220.64     76.74 o 
   4   7  22      129.97       16.50     85.32 o 
  -4   8  22      107.55       63.76     44.09 o 
  -3   8  22      383.40      395.22     42.06 o 
  -2   8  22      172.80      220.25     47.91 o 
  -1   8  22       75.86       97.54     63.46 o 
   0   8  22        6.79      -22.28     63.87 o 
   1   8  22       81.94       39.50     62.15 o 
   2   8  22      163.75      115.35     77.93 o 
   3   8  22      389.48      371.44     82.88 o 
   4   8  22       96.69      -63.46     78.95 o 
  -3   9  22       54.24       12.76     64.29 o 
  -2   9  22       53.84       61.13     49.45 o 
  -1   9  22       75.57      134.30     54.64 o 
   0   9  22       47.17       35.41     83.86 o 
   1   9  22       58.87       29.02     74.72 o 
   2   9  22       58.04      149.73     72.45 o 
   3   9  22       40.89      -48.14     76.92 o 
  -1  10  22       31.21      130.01     58.51 o 
   0  10  22      206.44      185.72     58.99 o 
   1   0  23      204.71      167.43     38.18 o 
   2   0  23       64.44       26.71     34.54 o 
   3   0  23      600.03      676.75    109.45 o 
   4   0  23       28.63      -38.28     40.16 o 
   5   0  23      123.76       83.46     88.18 o 
  -5   1  23       50.04      -26.23     46.27 o 
  -4   1  23      298.57      205.41     58.27 o 
  -3   1  23        3.49       44.45     54.40 o 
  -2   1  23      126.86       37.87     35.87 o 
  -1   1  23      322.50      316.94     42.46 o 
   0   1  23        3.62       24.94     33.65 o 
   1   1  23      286.68      287.16     41.39 o 
   2   1  23      137.39      100.58     54.91 o 
   3   1  23        4.29      -54.94     54.94 o 
   4   1  23      310.59      232.95     88.36 o 
   5   1  23       44.78      -21.35     44.49 o 
  -5   2  23       20.93      -45.20     46.17 o 
  -4   2  23       43.09        0.18     40.52 o 
  -3   2  23       67.63       83.08     99.83 o 
  -2   2  23       98.76       91.11     38.10 o 
  -1   2  23       27.57       -1.30     35.46 o 
   0   2  23      761.47      602.56     52.38 o 
   1   2  23       35.53      -27.14     40.73 o 
   2   2  23       92.35       64.77     35.65 o 
   3   2  23       75.54      -49.04     59.70 o 
   4   2  23       50.90       34.80     69.89 o 
   5   2  23       19.40       -2.75     45.84 o 
  -5   3  23       56.83       17.35     46.53 o 
  -4   3  23       45.51       11.22     44.58 o 
  -3   3  23       41.17       20.67     61.94 o 
  -2   3  23       10.16       14.73     36.78 o 
  -1   3  23      121.59      129.50     37.40 o 
   0   3  23        4.33      -18.36     34.92 o 
   1   3  23      153.43      194.28     40.66 o 
   2   3  23        6.90       -0.44     37.20 o 
   3   3  23       42.62       -2.03     55.77 o 
   4   3  23       46.89       61.73     66.02 o 
   5   3  23       77.68       47.54     46.00 o 
  -5   4  23       36.69       14.92     48.64 o 
  -4   4  23       49.73       56.88     34.20 o 
  -3   4  23      266.60      260.61     36.01 o 
  -2   4  23       76.97       98.74     41.25 o 
  -1   4  23       77.88       70.84     37.72 o 
   0   4  23      130.70       84.95     38.38 o 
   1   4  23       75.85       68.72     40.49 o 
   2   4  23       75.97       89.91     38.21 o 
   3   4  23      248.69      213.49     67.09 o 
   4   4  23       47.56      103.14     79.96 o 
   5   4  23       33.64       -1.02     47.87 o 
  -5   5  23        2.09      -35.12     51.55 o 
  -4   5  23      276.01      313.86     43.49 o 
  -3   5  23        0.25       -2.15     34.08 o 
  -2   5  23      193.03      201.13     44.01 o 
  -1   5  23       11.71       -2.50     37.89 o 
   0   5  23       14.91      -11.48     37.37 o 
   1   5  23       16.10        9.24     37.97 o 
   2   5  23      158.50      104.50     42.99 o 
   3   5  23        0.50      -63.69     63.69 o 
   4   5  23      273.88      299.05     79.54 o 
   5   5  23        1.91       11.33     49.39 o 
  -4   6  23       74.81       77.05     45.17 o 
  -3   6  23      349.67      378.40     77.98 o 
  -2   6  23       91.80       94.41     42.55 o 
  -1   6  23      187.17      197.04     55.14 o 
   0   6  23      137.18       93.05     41.88 o 
   1   6  23      168.31      145.06     43.68 o 
   2   6  23       85.73       18.37     42.91 o 
   3   6  23      342.35      376.32     52.35 o 
   4   6  23       79.34       19.36     82.82 o 
  -3   7  23       88.43      105.14     49.24 o 
  -2   7  23       69.89       98.43     62.56 o 
  -1   7  23      281.78      196.39     68.82 o 
   0   7  23       48.13        0.87     41.49 o 
   1   7  23      264.33      206.67     52.61 o 
   2   7  23       76.10       73.79     45.35 o 
   3   7  23       85.84      103.45     97.87 o 
  -3   8  23       11.83       25.44     36.95 o 
  -2   8  23      118.11       83.24     67.15 o 
  -1   8  23       17.41      -33.31     58.03 o 
   0   8  23      568.12      582.78     89.67 o 
   1   8  23       15.92      -37.00     71.98 o 
   2   8  23      122.40       49.99     80.38 o 
   3   8  23       11.07      -63.04     72.04 o 
  -1   9  23       84.86      159.44     61.91 o 
   0   9  23        0.55       39.15     52.31 o 
   1   9  23       94.79      -30.86     75.31 o 
   0   0  24      281.94      335.87     66.44 o 
   1   0  24       62.34       96.72     38.09 o 
   2   0  24       51.88       65.19     39.30 o 
   3   0  24        4.61       46.21     68.94 o 
   4   0  24      196.57      179.76     76.45 o 
   5   0  24       38.38      -52.21     59.05 o 
  -5   1  24      157.32      112.12     52.43 o 
  -4   1  24       82.64      -66.79     73.59 o 
  -3   1  24       99.86       63.68     40.97 o 
  -2   1  24      123.31      141.93     40.14 o 
  -1   1  24       96.73      102.10     38.10 o 
   0   1  24       83.97       98.23     47.55 o 
   1   1  24      107.05      115.00     41.42 o 
   2   1  24      103.98       91.27     64.98 o 
   3   1  24       88.14       99.35     43.82 o 
   4   1  24       79.43       60.83     78.17 o 
   5   1  24      166.73       48.74     48.93 o 
  -5   2  24       32.40      -47.27     49.74 o 
  -4   2  24       42.88       34.99     46.94 o 
  -3   2  24      136.30      152.13     42.87 o 
  -2   2  24       32.83       38.93     64.26 o 
  -1   2  24      114.98       64.87     38.74 o 
   0   2  24       78.76       98.58     39.56 o 
   1   2  24      100.60       69.14     86.22 o 
   2   2  24       24.31       45.33     37.30 o 
   3   2  24      115.31      101.01     71.80 o 
   4   2  24       47.15      -27.88     77.99 o 
   5   2  24       34.33       24.17     48.64 o 
  -4   3  24       85.34      136.07     37.57 o 
  -3   3  24      180.08      191.30     78.35 o 
  -2   3  24       38.37       15.39     40.62 o 
  -1   3  24       13.39      -22.32     39.62 o 
   0   3  24        5.40       -3.56     39.29 o 
   1   3  24       16.94      -10.22     36.22 o 
   2   3  24       36.72       24.78     40.40 o 
   3   3  24      200.29      171.97    150.57 o 
   4   3  24       65.14        0.00     73.70 o 
  -4   4  24       67.22       41.64     45.64 o 
  -3   4  24       47.70       57.18     42.54 o 
  -2   4  24       14.10       -2.66     39.02 o 
  -1   4  24       56.73       92.49     40.19 o 
   0   4  24      125.26      111.38     40.17 o 
   1   4  24       53.17       39.98     39.44 o 
   2   4  24       24.39        3.28     43.39 o 
   3   4  24       48.20       72.68     65.87 o 
   4   4  24       68.16       35.99     68.22 o 
  -4   5  24        4.43        2.50     39.54 o 
  -3   5  24       15.60        9.95     67.27 o 
  -2   5  24       43.54       67.18     42.04 o 
  -1   5  24      183.85      185.30     53.65 o 
   0   5  24       71.29       61.65     39.51 o 
   1   5  24      168.59      163.50     44.00 o 
   2   5  24       44.08       47.61     43.09 o 
   3   5  24       16.97       52.13     48.79 o 
   4   5  24        8.98      -57.91     73.88 o 
  -3   6  24       27.18      -35.17     58.96 o 
  -2   6  24       75.98       19.12     50.91 o 
  -1   6  24       49.21      -10.30     43.93 o 
   0   6  24      376.55      375.41     51.61 o 
   1   6  24       52.81       69.41     44.66 o 
   2   6  24       72.90       81.44     65.93 o 
   3   6  24       26.86       78.00    105.28 o 
  -2   7  24      119.59       75.49     67.75 o 
  -1   7  24       56.43       52.19     68.70 o 
   0   7  24       55.60       80.56     62.26 o 
   1   7  24       70.20       71.66     48.53 o 
   2   7  24      111.31       98.18     84.37 o 
  -1   8  24       72.88       39.21     71.92 o 
   0   8  24        8.58       -6.26     66.49 o 
   1   8  24       62.43       31.88     79.48 o 
   1   0  25       13.23        1.16     39.46 o 
   2   0  25      159.52      192.70     46.48 o 
   3   0  25       84.21      130.54     46.11 o 
   4   0  25      269.68      130.67     78.89 o 
  -4   1  25       72.63       42.44    144.91 o 
  -3   1  25      271.00      317.93     60.86 o 
  -2   1  25       22.51       -7.10     39.94 o 
  -1   1  25       78.84        5.41     40.02 o 
   0   1  25      159.83      122.54     41.86 o 
   1   1  25       70.88       80.66     41.32 o 
   2   1  25       25.07       -0.75     56.72 o 
   3   1  25      303.26      319.44     50.81 o 
   4   1  25       75.50       57.62     77.99 o 
  -4   2  25       99.86      112.82     48.05 o 
  -3   2  25        5.88      -19.40     42.75 o 
  -2   2  25       36.83       26.76     41.48 o 
  -1   2  25      159.97      146.13     43.38 o 
   0   2  25      123.75       49.30     43.58 o 
   1   2  25      150.96      210.52     47.66 o 
   2   2  25       50.66        8.67     51.30 o 
   3   2  25        3.13       -3.34     51.36 o 
   4   2  25      106.31       26.57     79.01 o 
  -3   3  25       14.66       33.25     81.93 o 
  -2   3  25       50.61       41.39     43.49 o 
  -1   3  25       24.77       22.79     40.54 o 
   0   3  25      133.07       94.08     44.94 o 
   1   3  25       21.55       48.37     44.90 o 
   2   3  25       40.48       20.09     43.22 o 
   3   3  25       10.85      -40.97     91.91 o 
  -3   4  25        5.53       -7.37     53.86 o 
  -2   4  25       49.01       -1.74     40.80 o 
  -1   4  25       97.91       39.74     43.97 o 
   0   4  25       56.15       45.92     42.42 o 
   1   4  25       95.84       85.35     45.06 o 
   2   4  25       47.12      111.75     44.98 o 
   3   4  25        3.41        0.48     44.77 o 
  -3   5  25      209.49      194.03     49.10 o 
  -2   5  25       46.58      -25.58     42.11 o 
  -1   5  25        7.96       11.25     44.78 o 
   0   5  25       17.88       -2.73     44.18 o 
   1   5  25       12.47      -37.42     73.61 o 
   2   5  25       47.23       29.83     47.08 o 
   3   5  25      214.20      230.59     87.11 o 
  -2   6  25       92.54      125.03     47.45 o 
  -1   6  25       59.33       79.83     58.66 o 
   0   6  25        4.83      -43.66     43.66 o 
   1   6  25       53.73       18.79     47.01 o 
   2   6  25       89.51       97.14     51.75 o 
   0   0  26       27.77       56.90     60.60 o 
   1   0  26      155.97      185.83     74.00 o 
   2   0  26       18.44       40.28     44.70 o 
   3   0  26        3.04        7.81     47.64 o 
  -3   1  26      111.68      132.11     50.42 o 
  -2   1  26       28.03      -29.20     44.19 o 
  -1   1  26       36.61       23.48     41.59 o 
   0   1  26      150.46      116.55     45.39 o 
   1   1  26       31.30        4.95     41.18 o 
   2   1  26       23.46       31.66     44.85 o 
   3   1  26       88.36       60.94     51.60 o 
  -3   2  26        5.43      -14.56     45.52 o 
  -2   2  26      126.58      136.03     48.38 o 
  -1   2  26       66.63       67.28     45.83 o 
   0   2  26        1.54      -34.63     43.23 o 
   1   2  26       72.79       99.49     44.70 o 
   2   2  26      118.26       65.94     48.01 o 
   3   2  26        5.76      -23.67     79.78 o 
  -2   3  26       20.41        7.52     44.16 o 
  -1   3  26        8.93       -6.60     44.50 o 
   0   3  26       13.72       -1.09     44.51 o 
   1   3  26        9.72       36.64     43.57 o 
   2   3  26       23.07      -13.18     45.31 o 
  -2   4  26        6.91      -17.79     48.86 o 
  -1   4  26       52.22       10.14     43.30 o 
   0   4  26       17.04        8.03     43.94 o 
   1   4  26       51.54        6.12     46.76 o 
   2   4  26       20.58       21.76     71.05 o 
   0   5  26      307.21      275.54     56.22 o 
   1   0  27        0.22       10.96     47.38 o 
  -1   1  27       60.23       12.28     47.67 o 
   0   1  27       42.66       54.07     48.74 o 
   1   1  27       64.97       27.38     48.84 o 
   0   2  27       26.79       16.91     47.61 o 
                                                 
